# Supplementary material for: Transcriptional heterogeneity in the lactase gene within cell-type is linked to the epigenome
Source: Sci Rep. 2017 Jan 31;7:41843. doi: 10.1038/srep41843 (PMC5282553; doi:10.1038/srep41843)
Supplement: Supplementary File [file srep41843-s2.xls]

## Sheet: Padlock Probes
TargetID	TargetLocation	FlankingLength	ProbeStart	ProbeEnd	LigationArm	LigationArmTm	ExtensionArm	ExtensionArmTm	Strand	ArmsPlusTarget
imprinted_region_18	chr18:012972347-12975248	-80	2254	2384	GTAGATATAGTAGTATGGTTATGGG	56	TATAAAAGGTAGTATGAATAGGTTGAATGTTTATT	60	W	GTAGATATAGTAGTATGGTTATGGGYGTGGTATAGATGGGTAGGGTTAGYGNATTTYGAGTGTGTGTTYGAGTTGTTTGTATTGGTGTTTTTAGAGNAGATATTTTTAANNNNNNNNNNNNNNNNNNNNNNNTTGATTGTGTTAATTGTTAATTTTATAAAAGGTAGTATGAATAGGTTGAATGTTTATT
imprinted_region_18	chr18:012972347-12975248	-80	2555	2695	AATAATTAATAAAGGTAATTTAAAAATTAATTTAT	54	TTGGGGTTATTTATGAAGTTAGTGA	58	C	AATAATTAATAAAGGTAATTTAAAAATTAATTTATATTGGAATTATAAATNGATAATGAANNNNNNNNNNNNNNNNNNNNNTTTAATGTTTGGAAANNNNNNNNNNNNNNNNNNNNNNNNNNNNNNNNNNNNNNNNNNNNNNNNNNNNNNNNNNNNNTGTAAATAAAGTGTTTATTTGGGGTTATTTATGAAGTTAGTGA
imprinted_region_18	chr18:012972347-12975248	-80	2793	2924	GATTATTTTTAAATTATGTTTTTGT	50	AAGATGAGGAAATTATGATTGAAAATTTATAGAGT	61	W	GATTATTTTTAAATTATGTTTTTGTTGATGGTTGTAATTNTTTTTGTTATAATTTTTTTAATTATTAAATATGTGTTTTGTTTATAGTTTTGAGTTATTTTTTTTTGTTNNNNNNNNNNNNNNNNNNNNNNTTAGATTTGGAAAGGTGGGGAAATTAAGATGAGGAAATTATGATTGAAAATTTATAGAGT
imprinted_region_18	chr18:012972347-12975248	-80	2877	3017	ATAATTAATAAGATAGAAAGTTATAATTAAT	52	AATAAAAAGAGGTGATTTAAGATTGTAAA	57	C	ATAATTAATAAGATAGAAAGTTATAATTAATTTTTTTATGTATTTTATTTATTTTAAATATAATTGAATTTTTAAAGAAATAAGTATTTGTTTTATGAATTTTTAGTTATAATTTTTTTATTTTAATTTTTTTATTTTTTTAGGTTTAANNNNNNNNNNNNNNNNNNNNNNAATAAAAAGAGGTGATTTAAGATTGTAAA
imprinted_region_15	chr15:072801315-72811684	-80	245	375	GTTTGGATTGTTTTGTTATTTTGTATTGGGGTAG	64	GAAATTGGAAATGAGTTATTTGGTGA	59	C	GTTTGGATTGTTTTGTTATTTTGTATTGGGGTAGGATAGGTTATTTGATGNTTTTTAGGATTRTTGATGAAGTRTGTAAGNATTTTANTGTTGGATTTGTATAGTTTGGATGATTAGTAAATAAGGATTTATTTGGATTAGTTTTAATTNTTTGGTTTTTTAGGGAAATTGGAAATGAGTTATTTGGTGA
imprinted_region_15	chr15:072801315-72811684	-80	306	439	TAAGTAAGTTTTTGTTTATTGGTTATTTAGGT	59	TGGTTTTATTGATTGTAGGTTATATAGT	57	W	TAAGTAAGTTTTTGTTTATTGGTTATTTAGGTTGTGTAAGTTTAGTANTAGGATNTTTGTAYGTTTTATTAAYGGTTTTGAAAANTATTAGGTGATTTGTTTTGTTTTAATGTAAAGTGATAGAGTAGTTTAGGTTNGGGTGGGTAAAYGGTTTTATAGTAGATTTGGTTTTATTGATTGTAGGTTATATAGT
imprinted_region_15	chr15:072801315-72811684	-80	479	615	TGTTTGTTAGTTATTGTAGGTTGGGTTTTGATT	65	TATAGGGTTATTATTATGTAGTTTGTA	54	C	TGTTTGTTAGTTATTGTAGGTTGGGTTTTGATTTTTTGGGTTTNGATTTTTTTNNNNNNNNAGTATNNGGTTAATGTGTTTTTATAATAGTTATATAAGTTTAGTTTGTTTTAGGAATGGGNNNNNNNNNNNNNNNNNNNNNNNNNNNNNNNNNNNNNTTTAGGGTAGGTATAGGGTTATTATTATGTAGTTTGTA
imprinted_region_15	chr15:072801315-72811684	-80	801	934	TAAGTTTATTGTTTAAGGTAATTTAT	52	TTATAGTTTGATGTATATAAATTTTTAATAGAAG	55	W	TAAGTTTATTGTTTAAGGTAATTTATTTNTNNNNNNNNNNNNNNNNNNNNNNNTNTAGGTATTTTTTTTTTTGTTTTTTATTTTTTAAGTTTTTTTAAGGANTTAGTTTTTTTGTTTTTGTTGNGATTTTTTTTATTTTTGTTATTTTAGGGTTAAAGATTATAGTTTGATGTATATAAATTTTTAATAGAAG
imprinted_region_15	chr15:072801315-72811684	-80	858	991	TTTTTATGAGTAATTGTGGTTGTTGTTTTATTT	61	GAGTGAGGGATAGGAGAGGGAGTATTT	65	C	TTTTTATGAGTAATTGTGGTTGTTGTTTTATTTNTTTTTTGTTRGTTTTTTANNTATTTTTGTTAGGGGTTTATGTGTATTAGGTTGTAGTTTTTAGTTTTGGGATAGTAAAAGTGAGAGGAGTTNTAGTAGAGATAAGGAGGTTGANTTTTTAGGGAGATTTGAGGAGTGAGGGATAGGAGAGGGAGTATTT
imprinted_region_15	chr15:072801315-72811684	-80	970	1101	TAGTTTTAAGTAGAGGTATTAGAATGGTTATTTAT	60	TATTTTTGTTAGGGGTTTATGTGTA	57	C	TAGTTTTAAGTAGAGGTATTAGAATGGTTATTTATTTNAGTANGGTGTTTAGGGTTTTTTTTTTTTTNGGAAGGTGGGAATRTGTTTGGGGTTTTTAAGGTTTTTATTGGTTTTTTTATGAGTAATTGTGGTTGTTGTTTTATTTNTTTTTTGTTRGTTTTTTANNTATTTTTGTTAGGGGTTTATGTGTA
imprinted_region_15	chr15:072801315-72811684	-80	1047	1183	TGTTTATGGAGAGATTAATGGAGGTTTTGGGAGTT	68	TGGAGTTGTAGGGAGAAAGAGTTAA	61	W	TGTTTATGGAGAGATTAATGGAGGTTTTGGGAGTTTTAAATAYGTTTTTATTTTTTNGAGAGAGGAAGAGTTTTGGGTATTNTGTTNGGATGGGTGGTTATTTTGATGTTTTTATTTGAGGTTGTTAANGGTGTTTTTTGTAGAAATTATAAGGTTTTTTTGGAGAGATGNTGGAGTTGTAGGGAGAAAGAGTTAA
imprinted_region_15	chr15:072801315-72811684	-80	1663	1794	GTGGTATTTTTGGTTATAATGTATAGAGG	59	AGAGAGTTTTAAATTTTGAAGGTTAGGGGAA	64	C	GTGGTATTTTTGGTTATAATGTATAGAGGNNNNNNNNNNNNNNNNNNNNNNNTTTGAGAATAGANGGTTTTTGNTTTTTAGGTTTATTAGTTAGTAGGNAGGTTATTTAATTTTGTAGATAGGGTTTTNTTTNNNNNNNNNNNNNNNNNNNNNNNNNNATAGAGAGTTTTAAATTTTGAAGGTTAGGGGAA
imprinted_region_15	chr15:072801315-72811684	-80	1823	1963	TTTTTGTATATTGTAATTAAAGGTATTAT	53	TAGTTTAGAGGGTATGAAAATTTGGGTTGTA	63	W	TTTTTGTATATTGTAATTAAAGGTATTATNGANNNNNTTAAAAATTGAYGAGATTYGTGGAAAGGTTTGGTNGNTTTTGGTTTTATTATGTTTGTATTTTTGNAATGATGNATNTTTAGTGTTGGGTTTAAGAGAATGGATTGTGAGTAGGAAAGANTTAGAGTGTYGGTAGTTTAGAGGGTATGAAAATTTGGGTTGTA
imprinted_region_15	chr15:072801315-72811684	-80	2039	2173	TTAATAGTTATTTTATGATTATGATATAAGTGGT	57	GAGAAGTGGATTTTGATTTGGTTTTT	60	W	TTAATAGTTATTTTATGATTATGATATAAGTGGTATTTGNATATAGTTTGTATTTTAGTTTTTATNATTGTGTNTTGTAAGAATTNTTTTTTGTGTTAATATYGATTTGTGTATAAATTATATTTANTTTTTTTTTAATTTTGAATTATTTGAGTTTTTTTGGAATTTGAGAAGTGGATTTTGATTTGGTTTTT
imprinted_region_15	chr15:072801315-72811684	-80	2173	2312	TTGTTATGTAAGTTATTATTTGTTGG	55	AGATTTTAGAGGGGTTTAGGTAGTTTAGAGTTGG	66	C	TTGTTATGTAAGTTATTATTTGTTGGNTANTATTTGGTTTTTTTAAGTTGGGATAAGGATATGGTTGATGTATAAGTTTNTTAGAGATTTAGTGGTATTTTTTTATAAGGAATTTATTTGTAAGGGATGTATGTTAGAAGAGAGTTAGGTTAAGGTTTATTTTTTAGATTTTAGAGGGGTTTAGGTAGTTTAGAGTTGG
imprinted_region_15	chr15:072801315-72811684	-80	2302	2432	GTATTAATTATGTTTTTGTTTTAATTTGGAGAGGT	61	TGGTTTATTTTTAGTTATGTGTTTT	54	W	GTATTAATTATGTTTTTGTTTTAATTTGGAGAGGTTAAGTGNTGNTTAATAAATAGTGATTTGTATGATAANGATTTTAGAGATGGANNNNNNNNNNAAGATATAGGTATTTGTTTGATTATATTATGGTTTAGATATTATTTGTAGTTATAGGTNTGAGTTTTTTGGTTTATTTTTAGTTATGTGTTTT
imprinted_region_15	chr15:072801315-72811684	-80	2404	2536	AGGGGAATGGAAGGTATATAGAATAGAAGGTTAGT	66	TGTTTAAGTTATGGTGTGATTAGGT	59	C	AGGGGAATGGAAGGTATATAGAATAGAAGGTTAGTATAAAAGTTGTTTTGGTTAGTTGGGTTGTTTTAGAGGAATTTTTATATAAGTGTGTGGTTTGAGGGAATTTTATAAGTAAGAATATATGGTTGAAAATGAATTAGGGAATTTANATTTGTGGTTGTAGATGGTGTTTAAGTTATGGTGTGATTAGGT
imprinted_region_15	chr15:072801315-72811684	-80	2531	2661	TTTTTGGGGTAGTTTAGTTAGTTAGGGTAGTT	64	TGGGGATTTATTTGTTTTGTATTTATTT	58	W	TTTTTGGGGTAGTTTAGTTAGTTAGGGTAGTTTTTATGTTGATTTTTTGTTTTGTGTGTTTTTTATTTTTTTTAAAGGTTAAGAGATAGTTTTGTTTGGTNTTTTTTTTATTTTTATTGTAAGATGTGTTNNTGTTTAATATTTTTATAATTGTTTATNGTTTGGGGATTTATTTGTTTTGTATTTATTT
imprinted_region_15	chr15:072801315-72811684	-80	2656	2788	GAAGTGAAAGGTGAGAAGTGGAAGGTGATTGTTTT	69	TAGGTAGTTATGAGAGTGTTAGATA	56	C	GAAGTGAAAGGTGAGAAGTGGAAGGTGATTGTTTTNGGTGTTATATAGGTGATATAGTTTNTTGTAGGTATGTTTTTTATAAAGTTTTGTTTATTATTTTTTTNTTAGGAATTTAGTAGGGTTTAAGNTTAGAGGGGTGGATGTAGAATAAGTGGATTTTTAGGTNATAGGTAGTTATGAGAGTGTTAGATA
imprinted_region_15	chr15:072801315-72811684	-80	2761	2897	GAGTTTTGTGAAAAGTATGTTTGTA	57	TGTAAGTAGGTTAGGTTGAATTTTGGGGATATGAA	66	W	GAGTTTTGTGAAAAGTATGTTTGTAGNGAGTTATATTATTTGTGTGATATTNGGGATAGTTATTTTTTATTTTTTATTTTTTATTTTATAGATAAGTAAGTTYGNATTTGGTTTTTTATTAATATATAAGTTAGTTTAGANGGATTGNTTGTTTGTATAGGTGTAAGTAGGTTAGGTTGAATTTTGGGGATATGAA
imprinted_region_15	chr15:072801315-72811684	-80	2925	3060	GTTGATTATTTTAGTATGGGGTGTTGAGGGTGGT	68	TTTTAGGATTTAGTTTGGTTTGTTTA	56	C	GTTGATTATTTTAGTATGGGGTGTTGAGGGTGGTGTGAAGAGTTTGGTTATTTGTGTTTAAGNNNNNNNNNNNNNNNNNNNNNNTTTGTTTTTTTGTTGTGTTTGATTTGAGTGGTGGTNGGTGGGAGTTATGAGGNTATTRAGTGAGGTATTAAGTGATATTTTATGTTTTTAGGATTTAGTTTGGTTTGTTTA
imprinted_region_15	chr15:072801315-72811684	-80	3099	3236	TATTTTATATTGAAGTAGTTAGTATAGT	53	TATTTTAGTAAGGAGTTTAAGTTTGTGTTTAA	59	W	TATTTTATATTGAAGTAGTTAGTATAGTGGAATATTNGTTAGGGNTTTAGTAGGTATGTGGGAGGGANNNNNNNNNNNNNNNNNNNNNGTNATATAAGAGAAAGGAGTTAATGGTAAGGAAAGATGTTTTTAAGAATAAGGGTTTTNTTTATAAATATYGTTATATATTTTAGTAAGGAGTTTAAGTTTGTGTTTAA
imprinted_region_15	chr15:072801315-72811684	-80	3215	3354	TAGTAAGGAGGATTTATGAATTATTTTGTTAGGTT	62	AATTTTTATTTTTAGGGATATTTTT	51	C	TAGTAAGGAGGATTTATGAATTATTTTGTTAGGTTNGGAGTAGAGGGGATTAAAATTTAAGAAANGTAGAAAGTTTTTATGTTTNGAGATAGGTGGAGTTANAGAGTTGAGAGTTATTTTGTTGGGTATAGGTTTAAGTTTTTTGTTAGAGTGTATAGTRATGTTTGTAAANAGAATTTTTATTTTTAGGGATATTTTT
imprinted_region_15	chr15:072801315-72811684	-80	3557	3693	TTTTTGTGTGTTAGTTATTGTGTTGAAGAGTTGT	65	TGGTTTTTAGATTGGGTTTTTGGTAA	60	C	TTTTTGTGTGTTAGTTATTGTGTTGAAGAGTTGTTTAGGTTTTTAGTTAGATAGTTGGNTAGGTTATGTTTAATGTTTTTGGTGTTTTGGATGTTTATGTAGTNTGATGTGTGATTATAAAAGGAGTATAGTGGTTTGGTATTTNAGAANAAAAGATTTGTATTGTAAGATGGTTTTTAGATTGGGTTTTTGGTAA
imprinted_region_15	chr15:072801315-72811684	-80	4285	4421	TGGAGGGGGTTTTTATTGGATTTATTGATGTGTAT	67	TGGAGATTAGAGGTTTGTATTGGGT	62	C	TGGAGGGGGTTTTTATTGGATTTATTGATGTGTATTATGTATTTGTTATATTNTANNNNNNNNNNNNNNNNNNNNNAAGTGTGTTTTTTGAAGAATATGGGAAAGTTTTTTGGAGGTTNNGTTTTTTANTGTAGTAAGGAATAGGGNTTTTTTTTTTGNGTTTTATTTTATTGGAGATTAGAGGTTTGTATTGGGT
imprinted_region_15	chr15:072801315-72811684	-80	4447	4579	ATTTAGTTAGTGTAGTAGTAAGGTATGTATTGTAG	61	TTTTTATTGGATTTATTGATGTGTA	54	C	ATTTAGTTAGTGTAGTAGTAAGGTATGTATTGTAGNNNNNNNNNNNNNNNNNNNNNNNTAGTTTTAGGTTTTTGAGTTTTTTATAGTAGTTAATATGTTTATTRATAGATTATTTTTTGTTTGTGGTTTTTTTTTNTTGTTTATAGGTAAGTTTTTTGTGGAGGGGGTTTTTATTGGATTTATTGATGTGTA
imprinted_region_15	chr15:072801315-72811684	-80	4539	4669	GATAAGTATATTGATTATTGTGAGAAAT	55	ATAATAAGGTGGGTATGTATTTATATATTTTT	57	W	GATAAGTATATTGATTATTGTGAGAAATTTAGGAATTTGGGGTTGNNNNNNNNNNNNNNNNNNNNNNNTTATAATGTATGTTTTGTTGTTGTATTGATTGGATTATAGGTTAGTAAAGTTTNNNNNNNNNNNNNNNNNNNNNNNNTTTATAGNTATAGATAATAAGGTGGGTATGTATTTATATATTTTT
imprinted_region_15	chr15:072801315-72811684	-80	5968	6104	TTTGGGTGTTTTATGTTTTTATGGTTGT	62	TGATATAGAGAATTTGTAGATTTATTAATTAG	55	C	TTTGGGTGTTTTATGTTTTTATGGTTGTNGTTGTGTGGAAGAGATTAGGTNGATRTTTTTGTTATNTTGTTGAGNTATAGTGGAGTTATTTGTAGATAAGGTATNTTTNTTTGGGTAGTAGTGGNTNTGTATTRAGTTTTTGGGTTGATGTTTGTATAGGATGGTGATATAGAGAATTTGTAGATTTATTAATTAG
imprinted_region_15	chr15:072801315-72811684	-80	6247	6379	TTTTTGTTTTTAGGAAGTTATGTTGTGTTTTATTT	62	GGAGTAGTATGATTTGATGTTATTG	56	C	TTTTTGTTTTTAGGAAGTTATGTTGTGTTTTATTTAAANGGTATTTGGATTTTTGTTTTTTGTGATRATRGTATTGTTTTGAGTGAGTATTAAGGATGTTAGTGGAGGGTTTTATTTTGNNGTTAAGGGTTGATTAAGGATTTRGTTAGTAATTTTTATTTTATAAGGGAGTAGTATGATTTGATGTTATTG
imprinted_region_15	chr15:072801315-72811684	-80	6339	6469	TTTATTGGTATTTTTGGTGTTTATTTAAAGT	59	TGTTTATATTTTTGTTGTATTATTATATA	51	W	TTTATTGGTATTTTTGGTGTTTATTTAAAGTAGTGTYGTYGTTATAAAGAATAGAAATTTAAATATTNTTTGAATGGGATATAATATGGTTTTTTGAGGGTAAGGAAGTATTTTTGGGTTTTTTATATGTAGTAGTANTTAGATAGAAATTTGGNTTGGTTTGTTTATATTTTTGTTGTATTATTATATA
imprinted_region_15	chr15:072801315-72811684	-80	6498	6631	TGGTTGTATTAGTATTGTTATTTTTAAGATGGAGG	63	TGTATGGTGGTATAGTAAAGGTGTG	60	C	TGGTTGTATTAGTATTGTTATTTTTAAGATGGAGGGTAGATATTTTTATGTTGGGGTTTATATANTAGTATTGGGTTATGATAATTTAGAAGGGTATTTTATTTTTTTGTGGTTGTAGGGGTGNNNNTTATAGGTATTGAGATGATTTTRGTAGATATTTTNGTTTTTTGTATGGTGGTATAGTAAAGGTGTG
imprinted_region_15	chr15:072801315-72811684	-80	6631	6771	TATAAATTTTAGTATAAAGATGTTTGT	52	AGAGTTTGTTTGGGTTTTTAGTATGTTATTTAG	62	W	TATAAATTTTAGTATAAAGATGTTTGTTTTTTATTTTGAGGGTAGTAGTGTTGATGTAGTTATTTAGTAGGTGTAGTGAGTTTTTYGGGAAAATTATTTNYGGTGTAAGAATGTTATNTTAGGTTTTGGTTGTGTGTATGTAGTTGTGAYGAAGTTTGTATGGTTATAGAGTTTGTTTGGGTTTTTAGTATGTTATTTAG
imprinted_region_15	chr15:072801315-72811684	-80	6751	6881	AGGGTATTTTATTTTTATAGAATGTTTTATAG	56	ATAGTTGTATATATATAGTTAAAGTTTG	52	C	AGGGTATTTTATTTTTATAGAATGTTTTATAGTAAGGAGATGGGTAGATGGTTTTGTTTTGAGGGTTGGGGGATGATTTAGTGGAGTTTTTATTTTGTGGATAGTTATATTGAGTGGTATGTTAAGGATTTAGATAGGTTTTATAGTTATGTAGGTTTTRTTATAGTTGTATATATATAGTTAAAGTTTG
imprinted_region_15	chr15:072801315-72811684	-80	6915	7045	TTTTAGTTTTGTGTAGTATTGTGTTATTTTGGAGT	63	TTAGGGTATTTTATTTTTATAGAAT	50	C	TTTTAGTTTTGTGTAGTATTGTGTTATTTTGGAGTTTTGTTTATTTATTGGATTTTTTTTATTTTGTGAATAGTTGTATTTTTGGGTTTATATTTTATAGATTAAGAATRTGGGTGGGATTTTAAATTTGTTAATTTGTGTTATAGATGTATTTGTTTGTTTRGATTAGGGTATTTTATTTTTATAGAAT
imprinted_region_15	chr15:072801315-72811684	-80	7005	7135	GTTTTTAGTTTGTAGAGTATGGATTTAAGAATGT	62	TTTAGATTTTGGGGAAATAGATGTAG	57	W	GTTTTTAGTTTGTAGAGTATGGATTTAAGAATGTAATTATTTATAGAATAAGAGAAATTTAGTGGGTGAGTAGGGTTTTAAGGTGATATAGTGTTGTATAAAGTTGAGGTTNGTTATTTAGTTTTTAGTTGTGTTTTTGTTTATATATAGAGTAAAATGATTTNTTTAGATTTTGGGGAAATAGATGTAG
imprinted_region_15	chr15:072801315-72811684	-80	7118	7254	TTAAGAATTTAGGTAGATATTTTTATTTTGGGGAT	61	TGTGTAGGTAGAGGTATAGTTGGAA	61	C	TTAAGAATTTAGGTAGATATTTTTATTTTGGGGATNAAGGTATAATGGANTRTTTTNGTTTAGATGGTAGTNTTATTGTTGTGGTTGTATATTAAGATTTGGAATTGTTAAGGTTGTRTTTATTATRGTTGTATTTGTTTTTTTAGGATTTGGGNGGGTTATTTTGTTTTGTGTGTAGGTAGAGGTATAGTTGGAA
imprinted_region_15	chr15:072801315-72811684	-80	7290	7423	TTTTTAAGATAAGGGTATTTGTTTAGATTTTTAGT	60	TTATATTTAATTTTTGTATGTAGTT	50	W	TTTTTAAGATAAGGGTATTTGTTTAGATTTTTAGTNNATAGTTAATATAATGGAATAGTAAAAGGAYGTTTTTTANTGTGTTATTAGTTTTAAAATAATATTAGTTTGGATTTTTAATGTTTAGATGTTGTAATGTATANATTTATATGGTAAAGATGATYGTTTTTATTATATTTAATTTTTGTATGTAGTT
imprinted_region_15	chr15:072801315-72811684	-80	7368	7499	TATTAAGGATTAGAGAAGATTTTAT	52	GGATTTAGGTTGATGTTATTTTGGAGTTGGTGGTA	67	C	TATTAAGGATTAGAGAAGATTTTATTTTRGGAATGGAGGTGGAGTATTTAGATTTTRTAGGTTATTTTGTGGTTATAGTTGTATATAAAGGTTGGGTATGGTAAGAGTRATTATTTTTATTATGTGGATNTATATATTGTAGTATTTGGGTATTAAGGATTTAGGTTGATGTTATTTTGGAGTTGGTGGTA
imprinted_region_15	chr15:072801315-72811684	-80	7495	7625	GGGGTTTAAATATTTTATTTTTATTTT	53	GTGTGTAGTAGTTATAATGTAGTTATATTTAGG	59	W	GGGGTTTAAATATTTTATTTTTATTTTYGGAATAAAATTTTTTTTGATTTTTAGTANNTAGTTATNNNNNNNNNNNNNNNNNNNNNNNTTATAATGTTTTTATTTTTNNNNNNNNNNNNNNNNNNNNNNNNNNNNNNNNNNNNNNNNTAAATTTTTAGTGTGTAGTAGTTATAATGTAGTTATATTTAGG
imprinted_region_15	chr15:072801315-72811684	-80	7656	7794	GATGTTTGTATTGTGGTGGTTGAGTATT	63	TGAGTGTAATTATATTGTGATTGTTGTATATT	59	C	GATGTTTGTATTGTGGTGGTTGAGTATTAANTGTTTRAGTGGATTTTAATTNGAGATGTTGGTATAGTAGAAATTTRTATTTGTGGATAAGTGTATTTTGATAGTTGNGTTTGAAAAGTTTAAGAGGATTTTATTTTRAGGATGGTGTTTTTGAGTATTTTTATTTTGAGTGTAATTATATTGTGATTGTTGTATATT
imprinted_region_15	chr15:072801315-72811684	-80	7854	7993	GAGGGTGGATTATTTGAATGGTTTTGGTGGT	68	TGATGGTTTAATAGAGTTTGAATTATTTG	58	C	GAGGGTGGATTATTTGAATGGTTTTGGTGGTRTATTAAGGTTTNNNNNNNNNNNNNNNNNNNNNGTRGATGGTGGTRTAGTAGAGTTGTGNATAGATANTTTTAGAGTGTTTTATTTTATATGGTTGTTGTTTGNGTATTAAGGAATNAAATGGATATTTTTATTTTGGATGATGGTTTAATAGAGTTTGAATTATTTG
imprinted_region_15	chr15:072801315-72811684	-80	9023	9154	GTTTAAGGGTGTTTTATTGAGTTGGTAGGGAAGGT	68	TGATTTTTGGTTTTTGGTTTAGGGG	61	W	GTTTAAGGGTGTTTTATTGAGTTGGTAGGGAAGGTTATTNNNNNNNNNNNNNNNTATATYGYGGTTATGGTAGTAAGGTAGTTAGYGGATTTTAGTGYGTAGGYGTGGTAATGYGATAGAATGTATTTTAAGAATGTATTTTGTGGTGTTATTTAGYGGGTAAGAATGATTTTTGGTTTTTGGTTTAGGGG
imprinted_region_15	chr15:072801315-72811684	-80	9571	9711	AGGTTGTTTTATTGTTGTATAGATTGTGAGAGTT	64	TTTAAAATGAGTTTTAAGAAGTTTAT	53	W	AGGTTGTTTTATTGTTGTATAGATTGTGAGAGTTATGGANTATTTTTTTGNAGTGGTAATTTGGGTGTTTNAGTGATAAGNGGTTAAGGGTGATTNGTGTATTTTTATTGGTNTGTYGAATTAATAATTTGATTTYGATTTATGTGYGATTTGTTAATAATAAGGATTATGTTNTTTAAAATGAGTTTTAAGAAGTTTAT
imprinted_region_16	chr15:097053500-97056241	-80	264	398	GAAGAATTTGTTTTGTTTTGTGTGAAGTGATAGTG	65	AAGAGGTGGATTATAGGAAGGTTTA	59	W	GAAGAATTTGTTTTGTTTTGTGTGAAGTGATAGTGNNNNNNNNNNNNNNNNNNNNNNNNNNNNNNNNNNNNNNNNNNNNNNNNNNNNTTAATAGATTTTTTGYGAGTTAGTGTTATATTATGATYGTTNNNNNNNNNNNNNNNNNNNATTAGGTTATTATATATTAAATAAGAGGTGGATTATAGGAAGGTTTA
imprinted_region_16	chr15:097053500-97056241	-80	1550	1688	AGAGTTTGGAGTAAAGTGAGAATTTGATTTAGAGT	65	TGGGAGGAGATAATTTGGTTAATTA	58	C	AGAGTTTGGAGTAAAGTGAGAATTTGATTTAGAGTNGAGATTGTTTTTTATATGGTGGGATTRGGGATTTRTTATATTTAATAGTTTRTAGGTRTTRAAATTTNGTRGTAGGGTGGGGGTTRTRGGTATGAATGGAGGATTTTAGAGGAGAGNGANNNNNNTTRTGGAGTAGTTGGGAGGAGATAATTTGGTTAATTA
imprinted_region_16	chr15:097053500-97056241	-80	1851	1988	ATAGTAGTTGTTTTATAAAGAGGGTTTTATTTTT	60	TTTTTGATAGTTGGTAGTTGAATTTT	57	C	ATAGTAGTTGTTTTATAAAGAGGGTTTTATTTTTTTTAGGATTTGGTTTTTTATTTTTGGGGATTRTGTTTATNAGGTGTTATTTRAGTTGTTGGAAGTGTGTTTATGATTTTTTRTTTRTNGGAGGTGGTGGGGGAATATRGGTTTAGGGTTTAAAATAGATTTRTTGGTTTTTTGATAGTTGGTAGTTGAATTTT
imprinted_region_16	chr15:097053500-97056241	-80	2061	2197	GTTTTATAATAAAAATTTTAGAGTTAAT	51	TAATTTAGTTAGTTTGTAGTTTTAAGGTATAA	57	W	GTTTTATAATAAAAATTTTAGAGTTAATANATTTTTAGTYGGTAAGTTTATATTAGTTTTTGGAGAYGGTTAYGTAGGTATAGTTYGAATAGGAGTTTTTNNNNNNNGTTTTTTAAGTTATTTTTTTYGTTTGTTTTGGTTTATTTTATTTTTAGTTATTGAAATAATTTAGTTAGTTTGTAGTTTTAAGGTATAA
imprinted_region_16	chr15:097053500-97056241	-80	2556	2687	TTTTTAAAGAGTGGAAATTTTTATTTTGTGAT	59	AGAGGGAAGTTTGGAGTTTAGAGAGTAA	63	W	TTTTTAAAGAGTGGAAATTTTTATTTTGTGATAGGGGGTAGTATTTTNATTTTTTTTTTTGAGGATTTTTTTTTTTAGTTTAGTTATTAATAGTAGTGTAGGAATTTGATTTGTTAATAGAAATATTTTTTTAGGTGGAGTTTANNNGTTTAGTTGTTTTTTTAGAGGGAAGTTTGGAGTTTAGAGAGTAA
imprinted_region_16	chr15:097053500-97056241	-80	2667	2799	TAGATATATTTTGTATATAGGAAAATTTTT	53	AGATTTTATTTGGAAAGATGTTTTTGTTGA	60	C	TAGATATATTTTGTATATAGGAAAATTTTTTTAAATAAAGAAATTTTATAGTTRAAAATGAATTTATATTAAATTTTTTGGTAANAAGATTTAGGGTRGGTGGAGGGGTTTTTATTGTTTTTTGGGTTTTAGGTTTTTTTTTAAAAGGATAGTTGGATNNNTAGATTTTATTTGGAAAGATGTTTTTGTTGA
imprinted_region_22	chr12:109525255-109530899	-80	804	944	GTTTGTTTGGGTGTGTTTGAGGAAGGTGAG	69	TGTTAGATTATTTATTTATTTTTGAGTAAA	54	W	GTTTGTTTGGGTGTGTTTGAGGAAGGTGAGGTTGAGAGAGTNGTGGGGGTGTAGAAATGTTTAGAGNATGATTTTTTTNTGTTTTTTAGTTTAGAAGTTTAAGGGTTGGAAAAATTAGGTTTGGYGGNTATNTTTGGGATTTANGGGGTTATTTTAAGATTATTYGATGTTGTTAGATTATTTATTTATTTTTGAGTAAA
imprinted_region_22	chr12:109525255-109530899	-80	1073	1212	AGGTTTAGAATATTATGTATGGTAGAGATGTATGG	63	TTTTTGATAGTTTGAAATTATTGAT	53	C	AGGTTTAGAATATTATGTATGGTAGAGATGTATGGGANTTATTTTAGTATAATTATATGGTATAGNATGGTAAAGGTAAGATRNATTATAAGATTTTAGTAGGGTTTRTTTTGAATTTTAGTGAGGGTTTTTAGGGATTTTTRGTATTGTTNGGTTGATTTATTTTTTAGAGTTTTTTTGATAGTTTGAAATTATTGAT
imprinted_region_22	chr12:109525255-109530899	-80	1139	1279	ATTTTTGGGGGTTTTTATTGAGGTTTAGGG	65	TGTATTTGAATTTATGTTTTGATGGATTTT	59	W	ATTTTTGGGGGTTTTTATTGAGGTTTAGGGYGGATTTTGTTGAGATTTTGTGATNYGTTTTGTTTTTATTATNTTGTGTTATGTAGTTGTGTTGAGGTGGNTTTTATGTATTTTTGTTATATATAGTGTTTTAGGTTTGTGTTGTGAGGTATTAYGGAGTTGTGTTAAGGTGTATTTGAATTTATGTTTTGATGGATTTT
imprinted_region_22	chr12:109525255-109530899	-80	1253	1393	GTTTTTATGTTATAATGTATTGTTTTT	53	TAGTATAGGTTTAGAATATTATGTATGGTAGAG	59	C	GTTTTTATGTTATAATGTATTGTTTTTTAAGNTTTAGTGAGAGTTTGTTATTTTRTAGTATTTTNTAATNTAGAAGGTTNGTGTATTATTATTTAGAGGTATATATAGGNTAGGATTTATTAGGGTATGAGTTTAAGTGTATTTTGGTATAATTTTRTGGTATTTTATAGTATAGGTTTAGAATATTATGTATGGTAGAG
imprinted_region_22	chr12:109525255-109530899	-80	1309	1439	TAAGGTGTATTTGAATTTATGTTTTGATGGATTTT	62	TTTGATGTATAAGTTATTATAGTTA	50	W	TAAGGTGTATTTGAATTTATGTTTTGATGGATTTTGNTTTATGTGTATTTTTGGGTGGTAGTATATNGATTTTTTANGTTANAAAGTGTTAYGAAGTAATAGGTTTTTATTGGGNTTTGAGGAGTAGTATATTATGGTATAGGAATTNTGTTTTGNGTATAGANATTTGATGTATAAGTTATTATAGTTA
imprinted_region_22	chr12:109525255-109530899	-80	1421	1561	TGTTGTGTTATATTTAGTTTTGTTGTTGTATATTT	61	GGTTTTTATGTTATAATGTATTGTT	53	C	TGTTGTGTTATATTTAGTTTTGTTGTTGTATATTTRGTGTATTAGGTTGNAATRGATTRTGTGTATGTGTTGTAGTTRATTTGAATTTGAGNTRGGATGGATTGNGTTTATGTTRTRGTATTTTGTTGTTTNTAATTATGGTGATTTGTGTATTAAGTNTTTGTGTNTAAGGTANGGTTTTTATGTTATAATGTATTGTT
imprinted_region_22	chr12:109525255-109530899	-80	1611	1747	AAGTTAAGTGTGATATAATAGTTTTGATTTGGTGT	63	TGGTATAGATTTAGGTAGTGTATTA	55	W	AAGTTAAGTGTGATATAATAGTTTTGATTTGGTGTTTTAYGGTATAGANTAGTAGYGTGTTATGTTTATGTYGTTYGTATAGAGTTTTATGGTATAGGATNAAAGTTTTATNGTGTAGGTATTANGGTTTGGNTTTAAAGTTTTATATTATAGATAGATTTATATTTATYGTGGTATAGATTTAGGTAGTGTATTA
imprinted_region_22	chr12:109525255-109530899	-80	2545	2677	ATTGTTTTGGTATAAAGTAATGATATAAGATATAT	58	TGTATAATTTATGTATTTTTGTTGT	52	C	ATTGTTTTGGTATAAAGTAATGATATAAGATATATTATGNTATAGATATAAAGATTTATAGTGTGTATAAANTATTTTTTATRGTAANNNNNTATATRTGTGTTATGAGATATTAGGTTTATATTAGAGTATATTTTGAATTTGTGTTTTAAAGTATTAGTTTATATTGTATAATTTATGTATTTTTGTTGT
imprinted_region_22	chr12:109525255-109530899	-80	2712	2845	GTGTATTTTGTATTATTGTTTTGTGTTAGAGTAGT	62	TTTTGTATGTGTATAGAGATATGTT	54	W	GTGTATTTTGTATTATTGTTTTGTGTTAGAGTAGTGNTATANGATGTATTTTGTTNTAAGTTAANAGGTTTATTTTGTAGTATTTTGTGTAGTTGTGTTATGGTATATTTTATATTAAGTATAATGATTTTTGTATTTATTGTAATTTAYGGTATATGAGTTTTATTATTTTGTATGTGTATAGAGATATGTT
imprinted_region_22	chr12:109525255-109530899	-80	2821	2960	TGAATTGTAGTTTGGGTTTATAGTATATTTTT	59	TGTAGTGAGTATAAGAGTTATTGTGTTT	59	C	TGAATTGTAGTTTGGGTTTATAGTATATTTTTRTATAGATTTATAATTTTTTTTAATATTAGTATGATGTATTNTAGTATAAATATAGTRTGTATTATAAAATGGTTGTATGGTGTTATATAGATATATTTTTGTGTATATATAGGATGATAGGATTTATATATTRTGAATTGTAGTGAGTATAAGAGTTATTGTGTTT
imprinted_region_22	chr12:109525255-109530899	-80	3478	3608	AATTGTGGTTGAAGGAAGTTAGTTTATAAATTG	62	AAATTATAGTTTGTATGGTTATAGTAT	53	C	AATTGTGGTTGAAGGAAGTTAGTTTATAAATTGTTATTTAGAATTTGAGATGTGAAAGTTTTTTTTATTTTTTAGTTAATTTGAGTTTTATGNTATTGGNNNNNNNNNNNNNNNNNNNNNNNNNNNNNNGTAAGTATTAGATTTTATTAGGAATTTTAAAGTTAAATTATAGTTTGTATGGTTATAGTAT
imprinted_region_22	chr12:109525255-109530899	-80	3620	3755	TTTATATTTTAAATTTTAAATGGTAGTTTGTGAGT	59	TTAATTTTAGAGGTTTTAGGTTTTA	53	W	TTTATATTTTAAATTTTAAATGGTAGTTTGTGAGTTGATTTTTTTTAGTTATAGTTTTTAGGTAGTTTTTNGNTGGAGNTNTTGNGATTTTGTATGTATTTATAATATYGGTTTYGGAGTTTTTGTTTTTTTGTTGTAGTTTTGTTAGATTGTGGATTATATAGTANTTTTTAATTTTAGAGGTTTTAGGTTTTA
imprinted_region_22	chr12:109525255-109530899	-80	3751	3887	TAGGTTTTTAGGAGGTGTTTGAAGATTGGAATTT	66	TGTTATATAGTTTATAGTTTAGTAAG	51	C	TAGGTTTTTAGGAGGTGTTTGAAGATTGGAATTTATTAAGGGTAATTNGGGGAGGAGGTATTGATATTATTTTTATTTTTGATTTTGTGAGAGATGTTTAGAAAGGTAGTGGGGGAAGATATTGTTTAAAGAAAANATTTTTGAGATTTAAGGTTTTTAAGATTAGAGANTGTTATATAGTTTATAGTTTAGTAAG
imprinted_region_22	chr12:109525255-109530899	-80	3866	3999	TTATAGGGTTAAGAGTAAGAATAATATTAATGTTT	59	TGTTTTGTAAATAATTAGAGTTTTG	53	W	TTATAGGGTTAAGAGTAAGAATAATATTAATGTTTTTTTTTTNGGTTGTTTTTAGTAAATTTTAATTTTTAAATATTTTTTGGAAGTTTGYGGGAGATANNNNNNNNNNNNNNNNNNNNNNNNNNNGAGAAATTTNGGGAATTTTAGAGGAGTTTTATTTTTTTTTATTGTTTTGTAAATAATTAGAGTTTTG
imprinted_region_22	chr12:109525255-109530899	-80	4066	4196	AATATTTATATTTTATTGTGGGTAGTTTGGAAGTT	61	TAGAATTTATTGGGTTTGTTTTGGG	59	C	AATATTTATATTTTATTGTGGGTAGTTTGGAAGTTTTAAGGTATAGGTTTGTTTTTTGTTTTTTATAATTAATATTTTGAAATRNAGTGTTAGATTTTAAATTTTAAATTTTATTNTTTGAANTTTAGAATTGAGTAGAGATRAGTTGGTAGGATRGTTTTTTTTTAGAATTTATTGGGTTTGTTTTGGG
imprinted_region_22	chr12:109525255-109530899	-80	4221	4357	TTGGTTAGAAAAGTGTTTTTAGATAAT	56	TTTTATTGTGGGTAGTTTGGAAGTTTTAAGGTA	64	C	TTGGTTAGAAAAGTGTTTTTAGATAATRGTGAGTTNGGATGTTAAGGGNTGTGGTTAATAAAAGTATTTTTGTGTATTATNAAAAAATTGGTATATTGTAGTAGATATTATTTTATNNNNNNNNNNNNNNNNNNNNNNNNNNNNNNNNNNNTRAATATTTATATTTTATTGTGGGTAGTTTGGAAGTTTTAAGGTA
imprinted_region_22	chr12:109525255-109530899	-80	4300	4434	TGGTGTTTGTTGTAGTGTGTTAGTTT	62	TGTTTATTGTTAGTTAGGTGATAAATTTTAGAAT	60	W	TGGTGTTTGTTGTAGTGTGTTAGTTTTTTNGTGGTATATAGAGATGTTTTTGTTGATTATANTTTTTGGTATTTNGGTTTATYGTTGTTTAGAAATATTTTTTTGATTAAGNTTTATTAAGTTTTTTAGTTTTTTGGGTTTNNGAGAATTTTAGGTTTGTTGTTTATTGTTAGTTAGGTGATAAATTTTAGAAT
imprinted_region_22	chr12:109525255-109530899	-80	4457	4593	GTTGTTTATTGTTAGTTAGGTGATA	56	TGAATTTATTAAGGGTAGTTGGGTGGATTTGGTTT	67	W	GTTGTTTATTGTTAGTTAGGTGATAAATTTTAGAATATNGAATTTTTTTGAANATATGTTAAGAAGTTGTGGTGGGATTGTTTTAGGTTTTTATTTTGATNTAAGTGGTTTTATTTTTGAGTTTNGGGATTTTTGANTTNTTTGAGAGTTNGGTTGTAATTTGAATTTATTAAGGGTAGTTGGGTGGATTTGGTTT
imprinted_region_22	chr12:109525255-109530899	-80	4659	4793	ATGAAGATATTAGTTGGTATTGTATA	54	TAAATTAGGGTAGAAAGTTATATTGGGGTTGGAG	65	W	ATGAAGATATTAGTTGGTATTGTATAAAANTTNGAGGGTAGAAAAYGTAGGNTTTAATAYGGTATTGAGGTNNNNNNNNNNNNNNNNNNNNNNNNNNNANTTGATTTAYGGAAATTTTTGATTAGTAGGTNGGGTTAGGGTGATTATTTTGATTTTTTTTTAAATTAGGGTAGAAAGTTATATTGGGGTTGGAG
imprinted_region_22	chr12:109525255-109530899	-80	4800	4931	TAAAGATGATTATAGGAAGTTAATTTTA	54	TGGTTTAGGGAAAAGTTAAAATGGTTATTTTA	61	C	TAAAGATGATTATAGGAAGTTAATTTTAGGANTTGTAGGAATTGAATTTTTAGTTAGGTGAGAGATATTTGTAAAATAAGTAGATTTAGGTTTTGGGTTTAGAGTTTTTTGATTTTTATAGTTTAGGGGTTNTTTTAATTTTAGTGTAGTTTTTTGTTTTGGTTTAGGGAAAAGTTAAAATGGTTATTTTA
imprinted_region_22	chr12:109525255-109530899	-80	4925	5062	TTTATTTGATTAAGGGTTTAGTTTTTAT	55	TTGTAAGTTATGGTATTGTTTTGGGTTTAAGG	63	W	TTTATTTGATTAAGGGTTTAGTTTTTATAGNTTTTAGAGTTGATTTTTTGTGGTTATTTTTANGGTTTGGAAATNAAYGTAGTAGGTTTTGGGGTTATANGGAAGTTTGATGATTNTAGTTTTATTTTTAAGATTANNNNNNNNNNNNNNNNNNNNNNNNNNNNNTTGTAAGTTATGGTATTGTTTTGGGTTTAAGG
imprinted_region_22	chr12:109525255-109530899	-80	5097	5229	TTGTAAGTTATGGTATTGTTTTGGGTTTAAGGTTT	65	TGTTAATTATTTGAGGTTTGTTAGT	56	W	TTGTAAGTTATGGTATTGTTTTGGGTTTAAGGTTTTAAYGTTTAGGATTATGAGTYGGTGTGAAGTAATTTTTTTTGTTAAGTTGGGGTTTGTTAGTTATTTATATGTTATTTATTGTAGTTNGTTAGTTGTTTATGGTTGTTAATTATTYGTGGTYGGTTYGAGGTTGTTAATTATTTGAGGTTTGTTAGT
imprinted_region_22	chr12:109525255-109530899	-80	5152	5282	TTTTTATTGTGGTTAGTTATAATATTAT	53	AATTTTAATTTAGTAAAAGAAGTTATTTTATA	53	C	TTTTTATTGTGGTTAGTTATAATATTATRGAATTAGGTTGTRGTAAATTRTTRATAATTGGTAGATTTTAGGTAATTGATAATTTTRAGTTRATTATRGGTAATTGGTAATTATAGGTAGTTGATNGGTTGTAGTAAATGGTATGTGAGTGATTGGTAAATTTTAATTTAGTAAAAGAAGTTATTTTATA
imprinted_region_22	chr12:109525255-109530899	-80	5316	5456	GGTGTTGTAATTAGTTATAGTGGAGAGTATGT	63	TGTGGTTATTTTTATTTAGAGAAAGTTT	57	W	GGTGTTGTAATTAGTTATAGTGGAGAGTATGTTTTTTTAGNTTTTTAGTTTTAATTTGTTTTAGTGTAGTTTTTTGTGATNGTTGTTNGTGATTTATTATAATTYGTTTTGGTTTGTGATNATATNGTTTTTTGTTTTTAGATAATAGGTTATTTATTATTATTTATTATTTTGTGGTTATTTTTATTTAGAGAAAGTTT
imprinted_region_22	chr12:109525255-109530899	-80	5464	5603	GGAATTAAGAATTTTGGGGGAGGGTTAAT	64	TGATTATAAAGTGGTGGATGGTAGTAGATAA	62	C	GGAATTAAGAATTTTGGGGGAGGGTTAATTRGTTATTAANTTGTTATTTTTTANGAAAGGGAGGNNNNNNNNNNNNNNNNNNNNNNNNNNNNNNNNNNNNNNNNNNNNNNNNNNNNNNNNNNNNNAAGATTTTTGNTRAGTAATAGTGAAGTTTTTTTTAAATAAAGATGATTATAAAGTGGTGGATGGTAGTAGATAA
imprinted_region_8	chr7:006726856-6733709	-80	57	188	ATATTTAGAAGATTGTTAAAGTTATTAGAAGGTT	59	TGGGTTTATTATTTAATTTAGAATTT	52	C	ATATTTAGAAGATTGTTAAAGTTATTAGAAGGTTATTTTGATTATTANAGTATTTTAAGTTTTTTTTTGGTTATTTGTTTTTTTTTAGTTTTTATTTGNAATATGTTTTTTTGTATTTATAGGATAGGTGATGTTATATGGTTAATTAATAATTAGTTGGGTTTTTGGGTTTATTATTTAATTTAGAATTT
imprinted_region_8	chr7:006726856-6733709	-80	256	395	TTATAGAGTTTTGTTTTATTTTGGTAGTGGGATT	63	TGGGAAAGGGGTGTGGTTATGTGAAT	67	C	TTATAGAGTTTTGTTTTATTTTGGTAGTGGGATTTTAGGNGTTTTATTTTAGGTATTGGTAGATGTTAGGGGTTATAGTGTTTTTATTTTATANTNATATATAGGTGNNNNNNNTTAATATTTTTATATRGGGGTATTAGAAGGGATTTATTTAANTGTTTNGTTTAGANTTTTGGGAAAGGGGTGTGGTTATGTGAAT
imprinted_region_8	chr7:006726856-6733709	-80	373	503	TTATTTTTGTTGGTTATAAGGGGGTGTT	62	TGGTAGATGTTAGGGGTTATAGTGTTTTTATT	63	C	TTATTTTTGTTGGTTATAAGGGGGTGTTNGAATTTTTTATTGTGGATGTGTTATTTGNAGGTAGTAGGTTTGAAGAAGAGGTTGGTTTTTTATTAGTGATAGTTATAGAGTTTTGTTTTATTTTGGTAGTGGGATTTTAGGNGTTTTATTTTAGGTATTGGTAGATGTTAGGGGTTATAGTGTTTTTATT
imprinted_region_8	chr7:006726856-6733709	-80	448	581	AATAGGGTTTTGTAATTGTTATTAATAAAAAGTT	59	AGGTTTTGTTGTTATTTAAGATGATA	56	W	AATAGGGTTTTGTAATTGTTATTAATAAAAAGTTAGTTTTTTTTTTAGATTTGTTGTTTNTAGGTGATATATTTATAGTGAAAAATTTNGATATTTTTTTGTGGTTAATAAAGATGGYGTTAATGAAGGTGGAGGATTAGNTTAATTAGGAATYGAATTTTGAAGYGAGGTTTTGTTGTTATTTAAGATGATA
imprinted_region_8	chr7:006726856-6733709	-80	1014	1145	GTTTTTGGTGTAGTAGTTATTTTGAATGATAGTTT	62	TGAGTAATAGTTGGAGTGGTTATTA	57	C	GTTTTTGGTGTAGTAGTTATTTTGAATGATAGTTTGTTTTGTTGTAGAAGGAGGGTTAGAGGGTRGAGTTTTGATTNGGATTATAGAATTTTGTTTATTTGGGTRTTATTTTTATTTGTTATGGTTGGGGGTTGTTGTTTAGTGNNNNNNNGTATTGTTGTTATTTTGAGTAATAGTTGGAGTGGTTATTA
imprinted_region_8	chr7:006726856-6733709	-80	1296	1433	TTGGTTGTAAGAGGTAGGTTAGAGAGAGGATTTAT	66	TGTTATTTTGAATGATTGTAGGATT	56	C	TTGGTTGTAAGAGGTAGGTTAGAGAGAGGATTTATGGTTTTGAGTGTTAAGNTGTTTTGTAAGGGGTAAGTTTNAGGAAGGGGTTATTATTTTGATTGATGGTATAATTTATTTTTGNTTANNNNTAGTRTTATTATTGTTGGTTATGNGGAGGTRGTGTTTGAAGTANGGGTGTTATTTTGAATGATTGTAGGATT
imprinted_region_8	chr7:006726856-6733709	-80	1463	1600	TATTTTGAATGATAGGTTGGTTGGGGGTGGG	69	TGTAAGAGGTAGGTTAGAGAGAGGATTTA	62	C	TATTTTGAATGATAGGTTGGTTGGGGGTGGGATTTGAGGGAGGAGTTTTTTTGTTATGATTGATTGGAANTTAGTTTTATTTATTTTGGTRTTATTTGTTTGTTATNNNNNNNNNNNNNNNNNNNNNTATTGAAGGTGTTATTTTGATTGATAGTTGGATTGGTTGGTTGTAAGAGGTAGGTTAGAGAGAGGATTTA
imprinted_region_8	chr7:006726856-6733709	-80	1851	1986	GGAGGGGTTTTATAATTTTGAGTTATTATAAAG	60	TGAGGGTGGGGTTTAGGTTTTGATTGA	67	C	GGAGGGGTTTTATAATTTTGAGTTATTATAAAGTTTTATTTATNTTGATRTTATTTTTGTTGGTTGATGGTGAAGAAGGGAGTGGTAGGGTRGGGTTATGAAGAGTGGTTGTTGATATAGTGAGGTANAATTTTGAATGATAGTTTATTNGGTTTTAGGGGGTGGGTTTGAGGGTGGGGTTTAGGTTTTGATTGA
imprinted_region_8	chr7:006726856-6733709	-80	2182	2320	GGAGTATTGTGGGGTTTATGAAGAGTTAAAAAGTG	66	TGTAGGAGGTGGGTTTTAGGGAGGG	67	C	GGAGTATTGTGGGGTTTATGAAGAGTTAAAAAGTGTTRTTTRGTNGTTTGGAGGGAGAGGTTATTRTTTTGAGTGATTGATAGATAATAGGATTTTGTTTATTTTTGTTNGTTATATTTRTRTTATAGATAGAAATTGTAATAGGTGTTATTATGAGTGATAGTTTAGATGGTTGTAGGAGGTGGGTTTTAGGGAGGG
imprinted_region_8	chr7:006726856-6733709	-80	2233	2369	TTTATGATGGTATTTATTATAGTTTTTGTTTGTGG	61	AGATATAGTTTAGGGTTAAAAGATT	54	W	TTTATGATGGTATTTATTATAGTTTTTGTTTGTGGYGYGGGTATAATNAGTAAAGGTGAATAAGGTTTTGTTGTTTGTTAGTTATTTAGGAYGATAGTTTTTTTTTTTAGATNATYGGGYGATATTTTTTAATTTTTTATAAATTTTATAGTGTTTTTTATAAATGGAGNTAGATATAGTTTAGGGTTAAAAGATT
imprinted_region_8	chr7:006726856-6733709	-80	2439	2574	TTTTTGTTAGTTGGTAGTAAAGATGTA	58	TGGTTAGATTTTGGTTGTAGAGTTTTAAATTGA	63	C	TTTTTGTTAGTTGGTAGTAAAGATGTANTTTAGTTGTTRGTTTATTTGATTGGTTRAGTGGTTTAGATTTTTANNNNGTTTTAGTTTGTTRTATRAATGTTGTTATTTTRTRGTTTTTTATTTAAAGGATGGAATRGTAGGTTTAAANAATTTATTTTTTTGTGGTTAGATTTTGGTTGTAGAGTTTTAAATTGA
imprinted_region_8	chr7:006726856-6733709	-80	3122	3261	TGTGGTGGTTTTGTAATAGGATTTTTGTATTATTT	63	TTTTGTTATTTAAATGGTATTTTTG	52	W	TGTGGTGGTTTTGTAATAGGATTTTTGTATTATTTGYGTGGTTGGTTAYGTAGANGAGATAGGGAGTTTGGATTTTTTYGGGATTTTGGGTGGTNTATATTTAAAGTTTTAAGATTTTAAGATYGYGGGATTTTGAGGTTTYGAGGTTTGGATTTANAGAATATTTTTTTAAANTTTTGTTATTTAAATGGTATTTTTG
imprinted_region_8	chr7:006726856-6733709	-80	3686	3825	TTTTAGATTTTGTTTGGGGGTTTTTAATATTGATT	63	TGTAGAGGATTTTGATAAGGAGGTG	60	C	TTTTAGATTTTGTTTGGGGGTTTTTAATATTGATTTTRTTGATRTTAATTTTRTGTTTTGGTRTTAAGTTGTTGTTTTGATAATAGTAGTTTGATTGGTAGGGTGTGGGAGGTRTGGTGAGGGTTTAAAGTRGGGAATGGGGTTTTGGATTGGTTAGAGAGGAAGTTTTRTTTTTGTAGAGGATTTTGATAAGGAGGTG
imprinted_region_8	chr7:006726856-6733709	-80	4093	4223	GATAAAGGTGGAAGAAAGGATTTTT	58	TGGTTGGAAGAATTTTGATTTGATTGTTTGTATAG	64	W	GATAAAGGTGGAAGAAAGGATTTTTTTGTTTGTANTATTTAAGTATTAAGTTAATTTTTTTAATAAAYGAAGAGTTATTGGAAATTAATAAGGGANNNNNNNNNNNNNNNNNNNNNNNNNNNNNNNNNAGATYGTAAGTTATAGGATAATGTAAATGGTTGGAAGAATTTTGATTTGATTGTTTGTATAG
imprinted_region_8	chr7:006726856-6733709	-80	4256	4396	TGGTTGGAAGAATTTTGATTTGATTGTTTGTAT	64	TTTGTTTTTGATAGAAGATATTTTTAT	53	W	TGGTTGGAAGAATTTTGATTTGATTGTTTGTATAGYGAAAYGTTAATTTGAGATATYGGGTGAAGGYGGTTTATGGTAGYGYGNTGAATYGTATGTGGTTAATTATTATTGYGTGAATTTATTGTATAGAATAGTAAGAAATTGYGAGGAGAGTAAGTAGGNAGATTATTAAGTTTGTTTTTGATAGAAGATATTTTTAT
imprinted_region_8	chr7:006726856-6733709	-80	4709	4844	TTATAGAAAGATGATTTTGGTTTTAT	54	TAGGTGTGTGAAAGATTAATTATAGGGGTATTTA	63	W	TTATAGAAAGATGATTTTGGTTTTATTTTTTGTGTTTATGAATTTTTTTGGTAGATAAATGGTATTTTTTTTTTGGTAGTAAAATYGATGAATTATTAAAAGTTTGTTAATGTATTATTGATGGAATTATTTTATTGTTAAGAAATTTAAGGNAATAAGTATAGGTGTGTGAAAGATTAATTATAGGGGTATTTA
imprinted_region_8	chr7:006726856-6733709	-80	4930	5064	GAATGTATTTTGTAGAATAGATTTGAAT	55	TTTTATTTAAGAGTATAGTTAATTTGATATTT	54	W	GAATGTATTTTGTAGAATAGATTTGAATTNTAGTAAATTTATAAANNNNNNNNNNNNNNNNNNNNTAAAATTTNGNNNNNNNNNNNNNNNNNNNNNNNTAAAATGNNNNNNNNNNNNNNNNNNNNNNNNNNNNNNNGATYGTGGTTTATGGGTTAAAAGYGATTTTATTTAAGAGTATAGTTAATTTGATATTT
imprinted_region_8	chr7:006726856-6733709	-80	5211	5351	TGTGGGGGTTTTAAGTATAGGTATTGTTT	63	AATTAAAATTGTATATTTTATTTATAAATTT	51	C	TGTGGGGGTTTTAAGTATAGGTATTGTTTAAATAGTTTTTTTRGGGAGTAGAATGAATAGTTAAAGATTTAAGTATAGTGTTANATTTATTTGTRTRGTATGTTTTGTTTATTTATGTTTTATGTTTATGNATTTNTGTGAGNNNNNNNNNNNNNNNNNNNNATTGGGGAATTAAAATTGTATATTTTATTTATAAATTT
imprinted_region_8	chr7:006726856-6733709	-80	5337	5476	TTATGTTTAGGTTTTTGATTATTTATTTTGTTTTT	59	TGTAAAATTAGTTTATTTTTAGGTT	52	W	TTATGTTTAGGTTTTTGATTATTTATTTTGTTTTTYGGGAGAGTTGTTTAAATAATGTTTATGTTTAGGATTTTTATAGTGATTGATTTTNNNNNNNNNNNNNNNNNNNNNNNNNGTTAAAGTTTTTGGGGGGTGTTAATTTAATATATTTAAAAGGATTGGATTTTTTTTATNTGTAAAATTAGTTTATTTTTAGGTT
imprinted_region_8	chr7:006726856-6733709	-80	5594	5728	TTTAGATGTTTAATTTTATTGTTAGTTTAAGT	57	TAGTAAGTATGGAAAATATTGAGGTAAA	57	C	TTTAGATGTTTAATTTTATTGTTAGTTTAAGTATNAAGAGAGTTGGTNAAATTGTTATATAATTTTAGGGAAATGAAAGAGAAGTTTTTATGATATRTATATGAGTTAAAGATATGTAGTGAGGTTGTGGAGTGGGTNAAAAGAGATTGTGTATAGTTTGGAGTRATAGTAAGTATGGAAAATATTGAGGTAAA
imprinted_region_8	chr7:006726856-6733709	-80	5660	5790	TATTTTATAGTTTTATTATATGTTTTTGGTTTAT	56	TTTTTATTTTAGGTGATATTGTATGG	55	W	TATTTTATAGTTTTATTATATGTTTTTGGTTTATATAYGTGTTATGAAGATTTTTTTTTTATTTTTTTGGAATTGTATGATAATTTNATTAATTTTTTTNATGTTTAAGTTGGTAATGAGATTGAATATTTGAANNNNNNNNNNNNNNNNNNNNNGTTTATTGTTTTTTATTTTAGGTGATATTGTATGG
imprinted_region_8	chr7:006726856-6733709	-80	5821	5951	ATTTTAGGTGATATTGTATGGTTTTT	56	TAATTTAGTTATAAGGTTTAAATGTTTAGTTATA	56	W	ATTTTAGGTGATATTGTATGGTTTTTTATATGYGTGGTTTTTTTTTTTATTTTAGTTTATTTTTTTTTGATTTATTTTTTAANTAGTTGGATGTTTTTATGGAAGAATGTGATTATYGTTTTTATATAATTTTTTTTTAGGTAGTTATTTATTTTTTAATTTAGTTATAAGGTTTAAATGTTTAGTTATA
imprinted_region_8	chr7:006726856-6733709	-80	5873	6007	ATTGGGATTGTATGGAGAGTTTTGTAATATAGGAT	64	AAAGTGAGTTAAGGAAAAGTAAGTT	57	C	ATTGGGATTGTATGGAGAGTTTTGTAATATAGGATTGGAATTTAGGATTTATTGGTRTGTGATTAGGTATTTAAATTTTGTGATTAGGTTAGGAAATAGGTGGTTATTTAGGGAGAGGTTGTGTAAGAATRGTGGTTATATTTTTTTATGAGAATATTTAGTTGNTTGGAAAGTGAGTTAAGGAAAAGTAAGTT
imprinted_region_8	chr7:006726856-6733709	-80	6362	6495	TGTTGATAGTATGGGGTTAGAAGGTAATTTAGATT	64	TGGAAATATATGGGATGAGGTTGGT	62	C	TGTTGATAGTATGGGGTTAGAAGGTAATTTAGATTAGGGNNNNNNNNNNNNNNNNNNNNNNNNNNNNNNNNNNNNTTTTTGTGTGNTTTTAAAAATTRGTTTAGTGTAGTGTGGNGAGTATTAGAAGGAAGAGTTTAGAATAGAANAAATTTTAGTAGGAAAATTGGGTGGAAATATATGGGATGAGGTTGGT
imprinted_region_8	chr7:006726856-6733709	-80	6523	6656	TATTTATTAGAATGTTAGAATTATTATTAAT	52	AGTATGGGGTTAGAAGGTAATTTAGATTA	60	C	TATTTATTAGAATGTTAGAATTATTATTAATTTTTTTAGGGGTTNGTTTTTTTAGATATAAAAGTTAGAGNTTTTAAGGAAAANATTGTTGGATTTTATAGTATTAATGTTTGATGTTGTTTTAAGATATTGAGAGGTATTATRGTTTTTTGTATTTTGTTGATAGTATGGGGTTAGAAGGTAATTTAGATTA
imprinted_region_8	chr7:006726856-6733709	-80	6590	6721	TTTTGAAATAGTATTAGATATTGGTATTAT	55	TATTTTTAATGTTTTTATGTTTTTGTATTA	54	W	TTTTGAAATAGTATTAGATATTGGTATTATAAAATTTAATAATNTTTTTTTTAGGANTTTTGGTTTTTATGTTTGAAGAAATNGGTTTTTAAGAAAGTTAATGGTGATTTTAATATTTTAATAAATATTAGGTTTNNNNNNNNNNNNNNNNNNNNNNNNNNTATTTTTAATGTTTTTATGTTTTTGTATTA
imprinted_region_9	chr7:060002640-60005783	-80	241	379	TTTAAATATTAGAATTTATGGAAAAATTTAAT	54	TAGTATTAGGTTAAGGAAATGGTAGTTA	58	W	TTTAAATATTAGAATTTATGGAAAAATTTAATTTTTNNTTTNNNNNNNNNNNNNNNNNNNNNAGGNTTTGGAAGATAAGAGGAAGAAATTTGTATAAATAAGTTTTTTTTTTTTTTTYGTTTTTTATTGTGATATTGTAGGAAAGGNNNGGTAAAGATATTTAGTTATNGTAGTATTAGGTTAAGGAAATGGTAGTTA
imprinted_region_9	chr7:060002640-60005783	-80	412	550	GTAGTATTAGGTTAAGGAAATGGTAGTTATTTTT	61	AAGAAAGGGTGTGGTTGAAATTTTAA	61	W	GTAGTATTAGGTTAAGGAAATGGTAGTTATTTTTTTGATGTTAATATTGTATAATTTTTTTGTNGAAGTNNNNNNNNNNNNNNNNNNNNNGAGAGGTGGGTGTTATTTTTATTGTATTAGGTGTTTGTAGGGAGAGAATTAGTGATTAATAGGTTTAGTTTTTTAGGNTTTTAAGAAAGGGTGTGGTTGAAATTTTAA
imprinted_region_9	chr7:060002640-60005783	-80	607	742	TAGAAATGATAAGTGTTGTTATTTTT	54	TGATAATATTAAGATGATTTTGATAAAATTTAGG	57	W	TAGAAATGATAAGTGTTGTTATTTTTTTAGGTTTGTAGTATAATGGGGAGGGGTTTATTGTTTTGTATAYGTNATGTTGYGTTTGYGTATTTTAGNATTTTTGTANTAGYGGTTATTTTTATAGATTTTTATAATGGYGTTTGATATGYGATANGATTTTTTGATAATATTAAGATGATTTTGATAAAATTTAGG
imprinted_region_9	chr7:060002640-60005783	-80	772	902	GATAGGGATGTAAGTTTTAGTGTTTTATTT	59	AATTTTATTAAAGTTATTTTGGTATTATTA	53	C	GATAGGGATGTAAGTTTTAGTGTTTTATTTTTTTGTTGTGTTATTGTTAATTATTTTTTATAGTGGGGGTTAGTGTATGAAGTTTATGTAATATTTGTTTTTATTTATTTATTGANTAGAGGTAATAAGNNNNNNNNNNNNNNNNNNNNNNNNNATTTTGAATTTTATTAAAGTTATTTTGGTATTATTA
imprinted_region_9	chr7:060002640-60005783	-80	870	1003	TAAGTATTGTATAGATTTTATATATTAATTTTTAT	53	TTGTAAGAAAAATTTTTAAGGTGAG	55	W	TAAGTATTGTATAGATTTTATATATTAATTTTTATTGTGAGGGGTGGTTGATAGTGATATAATAAGAAAATGGAATATTGAGATTTGTATTTTTATTTTGTAAATGGGAAATAATTNNNNNNNNNNNNNNNNNNNNNNNNNNNNNNNTAATTTANTTANAAGGNANGATTGTAAGAAAAATTTTTAAGGTGAG
imprinted_region_9	chr7:060002640-60005783	-80	1156	1296	TTATGTGGTTGTGTGGTAAAAAGATATTTGTAAGT	64	TGTAGTTTAGTGGTAGTTTGTTTTT	58	C	TTATGTGGTTGTGTGGTAAAAAGATATTTGTAAGTTAGAGAAGTGATTGTGTGTTTAGGTTGGTTGTAGGTGGTTAGAGNGTTTTTGGTTTGGGGTTTTGGAATTTTGATTTATGGATGGANGTAATTATTRTATAAAGTTTGGTATTGAGGTTRTAGGGTGTTANTTTTAGTTTTGTAGTTTAGTGGTAGTTTGTTTTT
imprinted_region_9	chr7:060002640-60005783	-80	1287	1421	TTTTGGTTATTTGTAATTAATTTGGATATATAATT	58	TTTTTGAAGTTATATGAAGTAGTAA	53	W	TTTTGGTTATTTGTAATTAATTTGGATATATAATTATTTTTTTGATTTGTAAGTATTTTTTTGTTATATAATTATATGANTTTGAGAAGTAGTTATAGAGNTTTTAGAGAAAATTATTTANTAGYGTTTANTTNNNNNNNNNNNNNNNNNNNNNTATATAGTTTTGATATTTTTGAAGTTATATGAAGTAGTAA
imprinted_region_9	chr7:060002640-60005783	-80	1518	1658	TAGTTTAAAGGTTATAATAGTAGAGT	53	AGTTATGGTAATTAAGTTTTTAGTTTTTAGGTTA	60	W	TAGTTTAAAGGTTATAATAGTAGAGTTTTTTTAAATANGAATTAAGAGGYGATAGAGTTATNGTTTTTTTTATTTTAGGTTTATAGGTTGTGGTAATGGAGTTNTTATTTTTATAGTTTNTAGGTYGYGGTAATANTATTTTAGTNGTTTTTATTTTGAATATATAAGTTATGGTAATTAAGTTTTTAGTTTTTAGGTTA
imprinted_region_9	chr7:060002640-60005783	-80	1741	1881	TTTTTAGATTTTTGAAGGTGTTTTTATTTTT	58	TTTGTAGTTTATTGGTTGTATTAATAGAG	57	W	TTTTTAGATTTTTGAAGGTGTTTTTATTTTTTAGATTATATAAGTTGYGATYGTTTATTTTTTATGTTTTGTAGTATATNGGTTGTTGYGGTAATANNNNNNNNNNNNNNNNNNNNNNNNNNNNNNNNGGAGAAAATAGATTGYGATATTGYGGTAGTAGAGTTTTTAYGTTTTGTAGTTTATTGGTTGTATTAATAGAG
imprinted_region_9	chr7:060002640-60005783	-80	1925	2061	GTTTTGTTGGTTTTGGGGGTGGGTGT	69	TGTTTAAGGTTGTGGTTTTGTTGATGTAGTTAGT	66	C	GTTTTGTTGGTTTTGGGGGTGGGTGTGGNTAGAAGTTTTGTTGTTRTNGTAGGNATTTGTAGAGTTTRGGATTTTGTAATTGTTATTGTGTRGTTTGTGGGTTTTAGGATGTAGGAGTTTTGTTGTTRTAGTTTGTGGGTTANGGGGTTGGGTGGATATTTTTGTTTAAGGTTGTGGTTTTGTTGATGTAGTTAGT
imprinted_region_9	chr7:060002640-60005783	-80	1995	2125	GGTAATAGAGTTTTTGTATTTTGGAGTTTATAGGT	63	TTTTAAAATTTTTGGATTTATAAGT	51	W	GGTAATAGAGTTTTTGTATTTTGGAGTTTATAGGTYGTATAGTAATAGTTATAAAATTTYGGATTTTATAGGTNTTTGTNGYGGTAATAGAATTTTTANTTATATTTATTTTTAGAATTAATAGAGTTTYGGTATTTTGGAGGTTATAGGTNNTATAGTTAATAGTTTTAAAATTTTTGGATTTATAAGT
imprinted_region_10	chr7:128687624-128688733	-80	88	228	AATAATATAAATATTATAATAGTATAGAGAATAAA	52	TTAGGATTATTAGAAAAGTATTTAT	50	C	AATAATATAAATATTATAATAGTATAGAGAATAAAANATTAAATGTTTATGTAAAGATATTTATTTTTGTATTTGTATAGTTTTGTTTTTTTTTTTAGTTTTTAGTTTTAGTTRNNNNNNNNNNNNNNNNNNNNNNNNNNNNNNNNNNNNNNNNNNNNNNNNNNNNNNNNTGTTRTTAGGATTATTAGAAAAGTATTTAT
imprinted_region_10	chr7:128687624-128688733	-80	209	348	AAGGTAGGATTGTGTAAATATAGGAGTGGGTGTTT	67	AATGTAATATTGTTTGGGAAGTAGT	57	W	AAGGTAGGATTGTGTAAATATAGGAGTGGGTGTTTTTATATAAATATTTGATNTTTTATTTTTTATGTTATTGTGGTATTTGTATTATTAAAAATATTGNAGTATTGTATTATTTTAAGGATTATTTYGGTAGTGTAATAGATTTAGTTTTATTTATTGTAGTATYGGTAAGNTAATGTAATATTGTTTGGGAAGTAGT
imprinted_region_20	chr7:142579386-142582526	-80	696	835	TTTTTAAGTTAGTTAGATTTGTTTAATTTAAATT	56	TGTAAAGTTGAGATTAGAGATTAGGA	58	C	TTTTTAAGTTAGTTAGATTTGTTTAATTTAAATTTAATATAGAATNGGTTATAGGTRGGAGATATAGAAATTGTTRTRTGTNTGTRTTTATTRAAATTTTATAGTTATAAAAGTAGAGNTTGGGGTTTAATTATTGTAATGTTTTAGGTAATTTAGGAATTGTAGTAAGAAGTTGTAAAGTTGAGATTAGAGATTAGGA
imprinted_region_20	chr7:142579386-142582526	-80	955	1093	TGTTGAATTTGGGGTATTTAAAGTTTTGTTATAG	62	TGAAGGAGTTATTTAAGAAATGTGTG	58	W	TGTTGAATTTGGGGTATTTAAAGTTTTGTTATAGYGGATTTTAATTTATGTYGYGTTTGTYGAGTAATATGTAGTATTGTATTGTTATTAYGYGGTATYGTTTGTTTATTTAGTTATAGTTAAATTTGTATAGYGTGGAGAGTGAATYGATYGATYGTGAAGGGYGTAAGANTGAAGGAGTTATTTAAGAAATGTGTG
imprinted_region_20	chr7:142579386-142582526	-80	1054	1194	TTTATATATTTTATTATAGAGGTGATTAAAATTGT	57	TTGTGTAGATTTGGTTATAGTTAAA	55	C	TTTATATATTTTATTATAGAGGTGATTAAAATTGTRGTTTATTTATGGTAAATTTATGGGTTATTNAGGTATAGTATTTAATGATTTATAAGGGTTATGGGGTGGTATAATATATATTTTTTGGGTAGTTTTTTTANTTTTGTRTTTTTTATRATTRATTRGTTTATTTTTTATRTTGTGTAGATTTGGTTATAGTTAAA
imprinted_region_20	chr7:142579386-142582526	-80	1229	1365	GTAATTTTGGTTATTTTTATGATAAAGTATGTGGG	61	TGAATTTTTATTTGGGTGATTTTGG	58	W	GTAATTTTGGTTATTTTTATGATAAAGTATGTGGGANTGTATTGGTYGTTGTTYGGTAATTTYGGTTTTATTAGTTATTGAYGATTTYGGGTTGTGTAGGGAATGAGTTAAGTTTTTTGGTTTAGTGTGTAAGGGAATTATTTTAGAGGTGTATATATTTTATTATNTTTATGAATTTTTATTTGGGTGATTTTGG
imprinted_region_20	chr7:142579386-142582526	-80	1351	1490	GTTTATTATAGGAAGGTATAGAAGTTGTTATGTGT	62	TGTGTGTATTTTTGGAATGGTTTTT	59	C	GTTTATTATAGGAAGGTATAGAAGTTGTTATGTGTAATANGGGAATRGATGTTATTRTRTRGTGGTAGTATATTTTTATATATTRTGGTTTAAATGTTGTTAATTTGGGGGGAGNGATTTATTTTTAGTAATATTTTAGGGTTATTTAAATAGGGATTTATAGGNGTGGTAAGATGTGTGTATTTTTGGAATGGTTTTT
imprinted_region_20	chr7:142579386-142582526	-80	1522	1652	TGATAATGTTTAAGGGTTAAAGTTT	56	TATTATAGGAAGGTATAGAAGTTGTTATGTGTAAT	61	C	TGATAATGTTTAAGGGTTAAAGTTTRGGTTTRTTTATAGTAATGTTTRAAGTNGTTATGTTTTAGTGGTTRATANGGTTTATAAGAGGTTGGNATATTTGTGTTTTTGGAGGGGGTTTTTTTGGTTNTTGANNNNNNNNNNNNNNNNNNNNNGTTTATTATAGGAAGGTATAGAAGTTGTTATGTGTAAT
imprinted_region_20	chr7:142579386-142582526	-80	2011	2151	TTTTATTTAAAGAATTATTTAAGGAA	51	TGAGGAATTTTATATTAAGTTTTGGGTGTTAGTT	63	C	TTTTATTTAAAGAATTATTTAAGGAATTRNTAATNAGAAAGTTTNGTGATTTGTRTTTTTRTATTTTAATTGGGGTNTTTAGATGTTAATGATTTTTRNTNTAGGGTTGTAAATAATTTTGAAATTGTATTTTTTTTNAATGGNGTTTAGTTGTTANTNTGGTAGTTGAGGAATTTTATATTAAGTTTTGGGTGTTAGTT
imprinted_region_20	chr7:142579386-142582526	-80	2295	2428	ATTATTATATATAGTAGTTATATTTTAATTTTTAT	52	GGAGAAAATTTAATTAGTTGTAATT	53	W	ATTATTATATATAGTAGTTATATTTTAATTTTTATATAATAGYGTTGATGGNTTTAGAATTTTATAAGTTAGATATTTGAGATAGTTTTTGAGAAYGTTTTATTAAGGATTAGTATGAANTTTTGGTTTTATGAAGTTNATGATTATGGGATTATAGATGGTGATAGGGGAGAAAATTTAATTAGTTGTAATT
imprinted_region_20	chr7:142579386-142582526	-80	2355	2495	TTTTTGTGTGTAAAGATTAGGGTTGTT	61	TTTTTAAGAGTTATTTTAGGTATTTGATTTATA	56	C	TTTTTGTGTGTAAAGATTAGGGTTGTTRTATRGTRGTAGTGAAGTNTTRTATATTRTAGTTTTNAAATRGATTGTAATTGATTGAGTTTTTTTTTTTATTATTATTTATGATTTTATAGTTATNGGTTTTATGAGGTTAGGGNTTTATGTTAGTTTTTGATAAAATRTTTTTAAGAGTTATTTTAGGTATTTGATTTATA
imprinted_region_20	chr7:142579386-142582526	-80	2659	2793	AGGAGGTATAAGAATTTTGTAAGGAGATTATGT	63	TGTGGGTTATTTAAGTTTAGTATTTTA	56	C	AGGAGGTATAAGAATTTTGTAAGGAGATTATGTTTTATTTTTGGATRTTTGTTGAATTAGTTGTGGGGTTTATATRTRGGAGTTGTTRTRTGGTGGTAGTAAAATTRATTGTRTTAAATTTAAAGAGNNNNNNNATTTTNGGNATTGGAATTTATAAATGGTAATGTTGTGGGTTATTTAAGTTTAGTATTTTA
imprinted_region_20	chr7:142579386-142582526	-80	2818	2953	AAAATAGTTATTGTTTATAGTTTTT	50	TAAGAATTTTGTAAGGAGATTATGTTTTATTTTTG	60	C	AAAATAGTTATTGTTTATAGTTTTTRAATTANNNNNNNNNNNNNNNNNNNNNGGTGAGAAAATAGAGATTTTATTTTTATGTTTNGGGGATGAGNGTGTAGGGTATTTANNNNNNNNNNNNNNNNNNNNNTGTTATATTTATATRAGTATTTAGGAGGTATAAGAATTTTGTAAGGAGATTATGTTTTATTTTTG
imprinted_region_20	chr7:142579386-142582526	-80	3024	3164	GTTTAGTTTGATTAAGGAAGTTTTT	55	TGATTAGATAGTATTGAGTTTGTTTGGAGTTTGAG	64	C	GTTTAGTTTGATTAAGGAAGTTTTTTTGTTTATTNTTTATNTAATGTAGTTAAANNNNNNNNNNNNNNNNNNNNNNNNNNNNNNNNNNNNNNNNNNNNNNNNNNNNNNNNNNNNNNAGGTTAAAGGGTTATGGTGTTATGTAAGTGTGTTTTGTGTAGTAATTGATGATTAGATAGTATTGAGTTTGTTTGGAGTTTGAG
imprinted_region_11	chr7:143294331-143296601	-80	273	403	GATTGAGGGTTTTTAGTTATATTTAGGATTTGAT	61	TGTGGGTTAGAGTTGATTTAAAGGAT	61	C	GATTGAGGGTTTTTAGTTATATTTAGGATTTGATTGGGTAGTATAGTAAGAATTAAAGTTGGTTTTGAGTGTGAGTANAATGGTTTGAGGTAGGGATTAGGATTGAAGTATAAAGAGTTTGGNTTTTAATAAGTGGGAATTATATTTTGAGATATGGGNTTTTATGTGGGTTAGAGTTGATTTAAAGGAT
imprinted_region_11	chr7:143294331-143296601	-80	405	540	TAAAATTAATTTTAATTTTTATTGTATTGTTTAGT	56	TTTTTAATTTAGATTTGATTTTGAT	51	W	TAAAATTAATTTTAATTTTTATTGTATTGTTTAGTTAGGTTTTGAATATAATTAGAAATTTTTAGTTNGGTTTTTAATAGAGATTTGAGTTTTTGGGATTTTAATTTAAAATTATAGAAAAGAATTAAATTTTAATTGAAAATTTGGAGGTAATNNNNNNNNNNNNNNNTTTTTTAATTTAGATTTGATTTTGAT
imprinted_region_11	chr7:143294331-143296601	-80	1079	1219	AGTTTTAAGGTGAGTGGTTTAGGATAT	61	TGGTAGTTGTTTTAATGTTGAGAGTGAGGGGTT	68	C	AGTTTTAAGGTGAGTGGTTTAGGATATTRGTTTAGGTTTTTRGATTTTAAATTTTRGGTNGAGTTAGAATRTATTGGAGTTGAAATTRAATTRGGTTTGGAGATTTTTGAGTTTTGTAGTTTNGTGTGGTTNGTATTAAGGTAGTGAGTGGAGTATRTGTTGNTATGTGGTAGTTGTTTTAATGTTGAGAGTGAGGGGTT
imprinted_region_1	chr2:152685774-152687427	-80	1585	1723	TTATGTGTTTATGGTATTTTATTATTTTGAT	56	TTTGAATATGATTTTGGTGAAGGGGTATT	62	C	TTATGTGTTTATGGTATTTTATTATTTTGATRGGATTTTTTTTAGGTATGATTTGATTAAGTTATRGTTTRATATTTGGAAATTGTTTAGTTAGTTGGTTTTTAATATTTTTAATAATRGAAGTTTTTAGTTGGATGTAGTTGGATATATTTTTTTTTTTRTTAAATTTTTTGAATATGATTTTGGTGAAGGGGTATT
imprinted_region_2	chr2:157559373-157561194	-80	105	235	AATTTATATAAAGAATTATTTTGGTTTAGGTAGAT	58	TTTTAGAGTAGATATAATTGTTTTA	50	W	AATTTATATAAAGAATTATTTTGGTTTAGGTAGATTTATTAAGGATTAAGAGAAGGGAGTATAAAAANTAGAGGTTNGTATTTGTTTYGTAGAAAATTTGGTTNATTTTTTTATAAAGTTYGTTTTTTTGGNATATATAAANTANGTTAATTTTTTTTATATTTTTTTTAGAGTAGATATAATTGTTTTA
imprinted_region_2	chr2:157559373-157561194	-80	370	505	AGTTAGAAAAGATTAAAGATTTTTATAAAATAGTT	57	TGTAGAATTTGTAGGTTTGGGTGTG	62	W	AGTTAGAAAAGATTAAAGATTTTTATAAAATAGTTGGTATGGGTTTAAAATTTAYGGATTAGTAGGAATGTAGAAAAAAGGTATATATTTTGTTTTTAGAGAGATTTTTGTAATTTTNGTTTTTTATTYGTANGGAAGGTATATTTTGGYGYGGTATTGGTTAYGYGGTATGTAGAATTTGTAGGTTTGGGTGTG
imprinted_region_3	chr2:174292403-174300286	-80	192	324	GTGATTTTTAAAAGGTTATTTGATTATTTTTGAT	59	TTTTTATAGTTTGTTATTTTAGTATA	50	W	GTGATTTTTAAAAGGTTATTTGATTATTTTTGATTTGNGYGTTTGGGTTAATTGTATTGAGTAAGTTGNTTTTTTTTAGAGAAGTAGAGTTTAATGGAAATAGGNGNATTTTTTATTAGTTTTTTTTAATANGGAAAGANTTTTNTTTTTATTTGATATATTATTTTTTTTATAGTTTGTTATTTTAGTATA
imprinted_region_3	chr2:174292403-174300286	-80	262	396	GAAAGGAGTGGGTGTAGAGGAAGGTTTATTAGGTG	69	TTTGTTTTTATTGGGTTTTGTTTTT	56	C	GAAAGGAGTGGGTGTAGAGGAAGGTTTATTAGGTGGGAAAGGTAGAAGTTAAGTTTGGGGGTTTTRATTATTTATATAGTGTATGTTAGAGTGATAGGTTATGAGAGAGATGGTGTGTTAGGTGGAGANGAGGNTTTTTTTNTATTAGAAAGGATTGGTAAGGAGTNTNTTTGTTTTTATTGGGTTTTGTTTTT
imprinted_region_3	chr2:174292403-174300286	-80	776	913	TTGGTTAAAGGATTTGGGGAGTTTAGAATGGT	67	TTTATTTTATTAGGAGTGAGGTTTTTAA	56	C	TTGGTTAAAGGATTTGGGGAGTTTAGAATGGTTAAGAGATGGAGGTGATGAGTGGATAAGTTGNTTTGGAGTTATTTTATTGGGTTTTATTGTTTGGTGTTTGTTGATGTTGGTGATTTGGTTGTTTTNATATATGTTTGATATAATTGGTGAGTGTTTGGNTTGGNGTTTTATTTTATTAGGAGTGAGGTTTTTAA
imprinted_region_3	chr2:174292403-174300286	-80	881	1013	TGAAATTTAGTAAGGTGATTTTAAG	54	TTAGGTTTATGTTATTATAGGAAATTGAGAGTATA	60	W	TGAAATTTAGTAAGGTGATTTTAAGNTAATTTGTTTATTTATTATTTTTATTTTTTAATTATTTTGGATTTTTTAAGTTTTTTGGTTAGGTTATNTAGTTATTTTTTGTTATAGGNTTTTTTGAATTTGTTGTTTGTGTATAGTAGAGTTTTTGTATTTAGGTTTATGTTATTATAGGAAATTGAGAGTATA
imprinted_region_3	chr2:174292403-174300286	-80	1415	1545	GGAAAGGTTTGAAGTTTAGGAGAAGGGTATAAGGT	68	TGAAGTGGGAGTAGTTTTTGTGTGT	63	C	GGAAAGGTTTGAAGTTTAGGAGAAGGGTATAAGGTAAAAATTTAAATTGTTTATTAGTTTTATTAAGGTTTGAGATAAATGAATTAGATAAAATTTTTTTAGTGGAGGGATNTAGTTAAGGAGANNNNNNNNNNNNNNNNNNNNNNNNNNNNNNNTTTTAGAGGTTGAAGTGGGAGTAGTTTTTGTGTGT
imprinted_region_3	chr2:174292403-174300286	-80	1911	2041	AAGGAAGGGTTGTGTATAAAGAAGTTGTAGTT	65	TTTTGGATATTGGGAATTATATAGAGTT	57	C	AAGGAAGGGTTGTGTATAAAGAAGTTGTAGTTRTRGAAGTTTTGAGAGAAGAGAGATTTAGATATANTGGATAAAAGAGATTTAAGGGTTTTAGAGGTTTTTTGGAAGTATTTRTATTAGATAAGTTATAAAAGATRGAGGAATTAAAGATTATTATTTGGGTTTTGGATATTGGGAATTATATAGAGTT
imprinted_region_3	chr2:174292403-174300286	-80	2190	2320	TTGGAATAAAGGGTTTAATGTAAGGAAGTGTGGGG	68	GGAAATGGGGTAGATGGTGAAAGGT	65	C	TTGGAATAAAGGGTTTAATGTAAGGAAGTGTGGGGTTTGGTTATATAAATGATTRGATNNNNATTTTTGTTTTTGTAGGAGTANNNNNNNNNNNNNNNNNNNNNNNATGTGTTTTTTGAGGTRTTTATGTAGTATTTRGGTTTTTTGGGTAGGAAGTGGAGAGGAGGAAATGGGGTAGATGGTGAAAGGT
imprinted_region_3	chr2:174292403-174300286	-80	2428	2568	TAGTTAAGATATTTTGTTATGGAGATTTATTTT	58	AAGAATGTGGAATAAAGGATTTTTATA	56	W	TAGTTAAGATATTTTGTTATGGAGATTTATTTTAGGYGTTATTTTTTTTATTTGGTTTTTGTAATTTTTTTTATTGGAGNNNNNNNNNNNNNNNNNNNNNNTYGTTTTGTTTTTTTATAAGGAGATTGGTATGTTTTGGAGGTTTTTTTTTGTNAGAGAAGTAYGATATAAGAAAGAATGTGGAATAAAGGATTTTTATA
imprinted_region_3	chr2:174292403-174300286	-80	2701	2841	GGATGGGTGTGAGAGGTTTGGAGAGTTTATAAGAT	69	TAGGTTTGGTTTATTATTTTTAGGT	55	W	GGATGGGTGTGAGAGGTTTGGAGAGTTTATAAGATTYGYGTGGYGGTTTTTTTGGGTYGTTAATTTTAGYGTTTATTGATTTTTTATTTTGTGTAGGGTTTAGTATTTTTGGGAAATGAAATTTGTTTATTTTGTATTGTTYGTTTGTATYGGAGTAGTAAGTTTTTTTTTTTTATAGGTTTGGTTTATTATTTTTAGGT
imprinted_region_3	chr2:174292403-174300286	-80	2768	2898	GTAGGTTAATTTATTATATAGAGAGGGTTATT	58	TGAATTTTGTATAAGGTGAAAGGTTAGT	60	C	GTAGGTTAATTTATTATATAGAGAGGGTTATTRTTRAGGTATTRTRGAGAGAGGTTTTTTTAGGGTTTGGAGGTGGTGGGTTAGGTTTATGGAGAAAGAGAGTTTATTGTTTTRATGTAGATRAGTAGTATAAGATGGATAGATTTTATTTTTTAGAGATGTTGAATTTTGTATAAGGTGAAAGGTTAGT
imprinted_region_3	chr2:174292403-174300286	-80	2990	3130	GATATGGGTGGGAGGTTTAATAGGGGGT	67	TTAAGGTAAGGTGGGAAGGTTAGGGATTTTTA	66	C	GATATGGGTGGGAGGTTTAATAGGGGGTRTTRTRTTGGAATRTTTAAAGAGGTTGTGTTTGTTGGGTTGGTTGGAAGTRGTTGGTRGGTRGGTRTATGGTRGTTAGGTTTAGAAGGTTATRGTTRTTRTGAGTGTTTTGGGGGTTAAGTTTTTTGATGTTTTAAATTRTTAAGGTAAGGTGGGAAGGTTAGGGATTTTTA
imprinted_region_3	chr2:174292403-174300286	-80	3111	3251	GTTTTTAATTAATTTAGTAAGTATAATTTTT	53	GGAGTGGGTTAGTGGTTGAGATTTAGTTG	66	W	GTTTTTAATTAATTTAGTAAGTATAATTTTTTTGGGYGTTTTAAYGYGGYGTTTTTTATTGGATTTTTTATTTATATTYGGTTTTYGGTTNGAAGTTTTTTGTTTATTYGTTAGGTATTTTTGATTGGYGTGATTTTAGTTTAATAGTTGATTTGTYGTTGGGGTTNGAGGGGAGTGGGTTAGTGGTTGAGATTTAGTTG
imprinted_region_3	chr2:174292403-174300286	-80	3463	3593	AATTATGTATTATGTAGATGGGTATATTGTAAGAT	60	AAAGTGAATTTTTAGAGAATGTTTG	55	C	AATTATGTATTATGTAGATGGGTATATTGTAAGATNTATGTTGTGTGTTRTRGTAGATTTNNNNNNNNNNNNNNNNNNNNGTTTTTTTTTTTATTNTAGGTTTRGTATATTATAGTTTTTTGTTTATAGTNTTTATRTGGTTATTTTGANTAGAAGAAAGTAGATAAAGTGAATTTTTAGAGAATGTTTG
imprinted_region_3	chr2:174292403-174300286	-80	3700	3840	GGGTTTTGTAGGTTAGATTTGTTTATTGT	61	TTTTGTTTAGGAATAATTTGTAGATTTTAGA	58	W	GGGTTTTGTAGGTTAGATTTGTTTATTGTNTAGTTGTATTGTAATAAAAGATAATGTTTYGYGTTATYGTTATTATTTATTGGTAAAATGTTYGYGGTGTGYGYGTGTYGYGGGYGTNNNNNNNNNNNNNNNNNNNNNNNNNNNNAAAGGTAAATAANNAATNNNNNNNTTTTGTTTAGGAATAATTTGTAGATTTTAGA
imprinted_region_3	chr2:174292403-174300286	-80	3888	4027	TGAGTATTATAGAGTATTTGTTATA	51	TTATAAAATGTTTTAGGTTTGGGATTTGTAGATTA	61	C	TGAGTATTATAGAGTATTTGTTATATRTTGAATTGTAATAGTTTATTTAGGTRAAATTAAGTRTRGTTATAAAGTTTGTRGTTGTRTRTTTTTTGTRGTGTTRGGGTGGGTTTAGAGTTGTAGGAGTTTATATAGTTATATTGTTTRGTGGGTTTAGTRAATAATTATAAAATGTTTTAGGTTTGGGATTTGTAGATTA
imprinted_region_3	chr2:174292403-174300286	-80	4053	4187	TAGATTAGAAAATTTGAAATGTATTTAATTTAT	55	GTGAGTATTATAGAGTATTTGTTATAT	53	C	TAGATTAGAAAATTTGAAATGTATTTAATTTATTRATTAATTRTGTNNTGGTGGTAATAGTTGTTRAGATTNGTATTTTTTAGTTATTAGTRTTAGTTGTRGATTTTRTGTTTATTTTTTTTTTTAAGTNNNNNNNNNNNNNNNNNNNNNNNNNNNNNNNNNNNNNNGTGAGTATTATAGAGTATTTGTTATAT
imprinted_region_3	chr2:174292403-174300286	-80	4251	4389	TAAAGGTTTTAGTAGTGTATTGTAGAAAATTAAGT	61	TGTAGTTGATGGTTTATTTAGGGTG	59	C	TAAAGGTTTTAGTAGTGTATTGTAGAAAATTAAGTAAAGTTTTTTTAGGAGTTATTTATGTTTGTTRTTTTTRTGTAAATAGGGGAGGGGGTTTAAGGTTTATTRGAAGATTTTTTATTTAGTTTAGGNTTTGTATTTTTGTTTTTTGGGTAAAGGNAAAAGGAGATTTGGGGTGTAGTTGATGGTTTATTTAGGGTG
imprinted_region_3	chr2:174292403-174300286	-80	4393	4533	GGTAAATATGAATAATTTTTAAGGGGGTTTTGTTT	63	TGTTGGAGTTATTTTTAATAAATAG	52	W	GGTAAATATGAATAATTTTTAAGGGGGTTTTGTTTGATTTTTTGTAGTGTATTGTTGAGATTTTTATTTTTATTGTATTATYGTTTATATAAATAGAGTAAGTTTTGATTATAATATATTATATTATTGTTGAGANTTTYGAGGTGTAATGGGGATGGGGGATATTGAAGGGATTTGTTGGAGTTATTTTTAATAAATAG
imprinted_region_3	chr2:174292403-174300286	-80	4781	4912	TGGGTATTGGTTTGTTAGAGTATAGAT	60	TATTTATTTTTAAGTTAGGAAATGGAGGTTTTA	59	C	TGGGTATTGGTTTGTTAGAGTATAGATRTTGAAAGTTTTTTTTTTTATTTGATTTTTTTTRAGGGGAGGAGGGATTGTAGGAGGGTTTTATTATTTTAGATTATTTTAGTATGTRGTNAATTTTTTATTTAAGGATTTTATATTTAGGTAATTATTTATATTTATTTTTAAGTTAGGAAATGGAGGTTTTA
imprinted_region_3	chr2:174292403-174300286	-80	5785	5925	TAGTGGATTTTTAGAAGATTTTAAATTTGATATTT	59	ATTTTATTAGGTTTTTAAGTTTTTA	50	W	TAGTGGATTTTTAGAAGATTTTAAATTTGATATTTAAAGTTTTTGTTAGGTTTTTNNGGAAGTTYGAGTGGGTGGAGATTATAGTTTATTTTYGGAGGAAGTTATGTTATTYGAGATATAATAGTTTAGTTTGGGAGATTTTTGGTTTATTTTGGAGTAGTTAGGATTATTTGGGATTTTATTAGGTTTTTAAGTTTTTA
imprinted_region_3	chr2:174292403-174300286	-80	5921	6061	GATTTGTAAGGGAGGTTGGTTATGGTTTT	64	GATGGTTTTGGTTGTTTTAGGGTGGGTTAGA	67	C	GATTTGTAAGGGAGGTTGGTTATGGTTTTTTTGGNTNGGTTTRTTGAATTTAAATGGTATAGTTTTTTTTGGTNNNNNNNTATAGGTTTTTAGGTTTGGGTTTRTRTTAGTGGGGGTTTTRGGTTTTAAAATTRTTGGGTTGAAGGTTTGGAGGTTTGATGGGGTTTTAGATGGTTTTGGTTGTTTTAGGGTGGGTTAGA
imprinted_region_4	chr2:174326610-174328502	-80	96	236	TTAGTAATTTTAGATTTGTTAAGTAATTATAAAT	55	AAGTTATTGTGGATAGTTTTATTTTT	55	C	TTAGTAATTTTAGATTTGTTAAGTAATTATAAATTTTTTTTTAATRTAGTTTTTTTTTTATTTTNGAATATAGTTTRTAAAATTTGNGATGTTGGGGAGAAGGAAATAGAAATGTAGATTTTGAATATAAATATATTTAGGGGNNNNNNNNNNNNNNNNNNNNNNNNNNTRAANAAGTTATTGTGGATAGTTTTATTTTT
imprinted_region_4	chr2:174326610-174328502	-80	457	591	TTTTTAGGTGGGAGAGGTGGTAGTTTGGTTT	68	GGTTAAGTTAAAGATTTTGAATTATTTTT	55	C	TTTTTAGGTGGGAGAGGTGGTAGTTTGGTTTRGGTRTNATATRGGNTTTTAGAATAAAAGGGGAAAAGTATTTTATTRAATATGAATTTTTTGGAGAATTGTTTTAAAATTTAAGAGTGTTTTRTTTTATTTTTTGGTTATRTTAGGATATGGTAGAGAGTATTRGGTTAAGTTAAAGATTTTGAATTATTTTT
imprinted_region_21	chr9:089876607-89885734	-80	6351	6491	GAAATATAGTAGATTTGAGTGTATA	52	GATAGAAAATTTAAATTTAGTTTTATAGATTTAAG	55	W	GAAATATAGTAGATTTGAGTGTATANNNNNNNNNNNNNNNNNNNNNTGGTATTTATTAATTAANTGGGAAATAATTGAGTTTTATAATGATTTNGTTTGTTTTTAAAGTTATAGTATTAGTAGTTTGATTTTTTTGGATATTTTNGNTGTGGGAAATAAAGAGGTGATAGAAAATTTAAATTTAGTTTTATAGATTTAAG
imprinted_region_21	chr9:089876607-89885734	-80	7211	7351	TTTTGGAGGGAGGAATGGATGAATATTTAATATGT	65	TGGGGGATTTATTTATTTGATTTGA	57	W	TTTTGGAGGGAGGAATGGATGAATATTTAATATGTAATTTTTGAAATTGATATTTTTTTTTATGATTTAAATAGAAATTATATGGAAATAGTGTAATTAGAAAAATTAATTTTTAAATTTGGAAAAATAAATTATGTNTTATTAATAAAATTTGAATTTGGAANNNNTATTAGTNTGGGGGATTTATTTATTTGATTTGA
imprinted_region_21	chr9:089876607-89885734	-80	7339	7479	TTATTAATAAAATTTGAATTTGGAA	51	TATGATTTAGATGTAATATTGTTAGATTTTTGTTA	58	W	TTATTAATAAAATTTGAATTTGGAANNNNTATTAGTNTGGGGGATTTATTTATTTGATTTGAAYGATTTGAATGGGGAGAAATTTTANTAATTTTATTTATTTTATGGGAATTAANNNNNNNNNNNNNNNNNNNNNNNTATATATATAATGTTTGGTATAAAATTTATGATTTAGATGTAATATTGTTAGATTTTTGTTA
imprinted_region_19	chr1:063249783-63281025	-80	51	190	TTTGTAAATTATTATGTTTAATGAT	50	ATGGTGGAGAGGTAGGATATGGGGAAAGTATAATT	68	W	TTTGTAAATTATTATGTTTAATGATTTTTTAAAGNNNNNNNNNNNNNNNNNNNNNNTTAGATTTTTGTAGTATAAGATAGTTAATATATYGATATGAGAGAAAGAGTATATNNNNNNNNNNNNNNNNNNNNNNNNNNNNNNTGTTGTANGYGGATTTGGGTTAGATGGTGGAGAGGTAGGATATGGGGAAAGTATAATT
imprinted_region_19	chr1:063249783-63281025	-80	422	552	GGAAAAGTTATTAAATAAAAGTAATTATTTTTAT	55	TGTTGTGAGAGAGTATTATGAGAGTA	59	W	GGAAAAGTTATTAAATAAAAGTAATTATTTTTATATTTGTTTGTTTTATTGTATTTGGTTAGATTAAGTTTGGAGGATATGATTAGAAGTGTGTTGATTGGGATTAGATNTANATGATGGTTTTTTGTTTGTTTTGGATTTAGTAATTGTTTTTAGGTAGTAGTTGTTGTGAGAGAGTATTATGAGAGTA
imprinted_region_19	chr1:063249783-63281025	-80	856	990	ATATGTTTATTGTAATTAAAGGTTGTTTAAAA	57	TGGATTTGAAATATTAGAATTAGTTTTT	55	C	ATATGTTTATTGTAATTAAAGGTTGTTTAAAANTGTTTAAAGTTTATAAAGAAAANNNNNNNNNNNNNNNNNNNNGTTTTTAGTAAATTGTATTTTTTGTAAGGAATTGTTGAATTNNNNNNNNNNNNNNNNNNNNNNNNNNNNNNNNNNNNNNGTATTTTTNGTTTGGATTTGAAATATTAGAATTAGTTTTT
imprinted_region_19	chr1:063249783-63281025	-80	1020	1150	TTTTAAATAATTTTTAATTATAGTGGGTAT	54	TTAGTAGTAAGATAGTTTAGTTTATAGTAG	55	W	TTTTAAATAATTTTTAATTATAGTGGGTATATANATATTTTTTAAGTTTAGTTTTTATGAATTTTTTTATAATATATTTTAGTTTTTAGTTTTATTTTTATATGTTTAATTTATAATTTTAAGTGGGGGGAAGGTTTTTATTTAGAAGTGTTTGGTGTGGTTAGTAGTAAGATAGTTTAGTTTATAGTAG
imprinted_region_19	chr1:063249783-63281025	-80	1064	1204	AAAGGATTGTATATTTAGGTTAGTTTTAGTGAATT	61	TGTTGTAAAAAGGTTTATAAAAGTT	54	C	AAAGGATTGTATATTTAGGTTAGTTTTAGTGAATTNTTGTGTGGGTTAATTTTTTTTTTTTGTTGTGAGTTAAGTTGTTTTATTGTTAATTATATTAAATATTTTTAAATAAAAGTTTTTTTTTTATTTAAGATTATAAGTTAGATATATAAAGATAAAATTAAAGGTTAAAGTATGTTGTAAAAAGGTTTATAAAAGTT
imprinted_region_19	chr1:063249783-63281025	-80	1526	1656	TGGAAAGAAGGTTATTATTTTTATAAGTTTGTTA	60	ATAAATATGAGTGATTATTTGAAAAT	52	W	TGGAAAGAAGGTTATTATTTTTATAAGTTTGTTATAGTGTGTAGAAGTGTATTTGTGAGATTTGNNNNNNNNNNNNNNNNNNNNNNNNNNNNNNNNNNNNNNNNNNNNNNNNNNNNNNNNNNNNNNNNNNNNNNNNNNNNNNNNNNNNNNNNNNNNNNTAGAGAATAAATATGAGTGATTATTTGAAAAT
imprinted_region_19	chr1:063249783-63281025	-80	1866	2004	GGATGTGTGTTAGGGTTTGTATAAAATAAGAG	63	TGTTAGATGTGGTGTTTTTAAGAGTTTT	61	W	GGATGTGTGTTAGGGTTTGTATAAAATAAGAGANGAAGATTAAGATGTTTGAAGTTATATTAAGTTNGATTTTTATAGYGAGGTTTTTGGTGTAGTGTATGTATTGTAGTTTATAAANTAATTNTATTAGAGTANTTTTGTTAGTAATATAGTGGGTGTTAAGTNNGYGTTGTTAGATGTGGTGTTTTTAAGAGTTTT
imprinted_region_19	chr1:063249783-63281025	-80	2353	2490	GATTTAGGGTTAGTAGTTAATTTTT	54	TTTGGGTTTTTATAGATTTTTAGTTTTTAGTTGGA	62	W	GATTTAGGGTTAGTAGTTAATTTTTTATTTTANNNNNNNNNNNNNNNNNNNNNNNNNNNNNNNNNNNNNTTGGGTTAGGTATATTGTTGTGTTGATTGTTAGTTTTAATGAAGTTTGGATTTTTGGTGANAGTNTATGTGATAGATTTTTTTTTTTAAATATTTTGGGTTTTTATAGATTTTTAGTTTTTAGTTGGA
imprinted_region_19	chr1:063249783-63281025	-80	2512	2643	AAAAATTGTTATTGGTATAATAAAATTGTAGTGT	59	TGGAGGTTTATGGGAGTTTAAAGTGT	63	C	AAAAATTGTTATTGGTATAATAAAATTGTAGTGTATRGTANTTTAAAAGAGTTTAAGATGAGAATTTTAAGGGATAGGANATTTGGAGAGTTTTAAGATAAGTTGATTGGGATGTTTAGANTTTTTTAAATATATATTATTTTTTAAAGAGTTTTAATTAAAAGTTGGAGGTTTATGGGAGTTTAAAGTGT
imprinted_region_19	chr1:063249783-63281025	-80	2686	2819	GATATTAGTTTTAATTAAGAAGATAT	50	TAAAGATATAAAAATTGTTATTGGTATAATAAAA	55	C	GATATTAGTTTTAATTAAGAAGATATTRTTAGTGGGAGTATRTTTTTTGTTGATGGTTRTTATGTNAGNNNNNNNNNNNNNNNNNNNNNGAATTGTRNNNTATATTAAATTTGGGAAATNGGGGAGTTGAGTTTTTTTTGAGTTGAGTAAGAGTTRTGATAAAGATATAAAAATTGTTATTGGTATAATAAAA
imprinted_region_19	chr1:063249783-63281025	-80	2874	3012	TTTGTGTGATTTTGTGGGATTTGAGTTATTTGTAT	65	TTTGTTTGTTGTTTTGGTGTTGTGT	62	C	TTTGTGTGATTTTGTGGGATTTGAGTTATTTGTATNTTTATAATTAAATTTTGAAGATRATTTTTTTTTTTTTTAGNTATTTTTATATTTTATTATAGTTTAGTTGAGTTTGGGGGATNTGATTAGATTGGTTTRGTAATGGAGTGGTTTGGATTTTATTAAGTGATGATTRATTTGTTTGTTGTTTTGGTGTTGTGT
imprinted_region_19	chr1:063249783-63281025	-80	3307	3446	GATATTTGTGTGGTAGGTTTTGTAAATAAAGAATT	62	AGATTTATAAGAAAAGATAGTTTTT	51	C	GATATTTGTGTGGTAGGTTTTGTAAATAAAGAATTTTATAAAAGGATAGATATAGTTGTTGGTAGGATAAGATRTTTRTTTNGGGAAGTATTAAAGGAGTRGAGGGTTANNNNNNNNNNNNNNNNNNNNTTAAGGANNNNNNNNNNNNNNNNNNNNTTTAGGTTATRGAGGTTTAGATTTATAAGAAAAGATAGTTTTT
imprinted_region_19	chr1:063249783-63281025	-80	3443	3583	TAAAATGTGTATAAATTTTTAATATAAT	50	TAAAAGGATAGATATAGTTGTTGGTAGGATAA	60	C	TAAAATGTGTATAAATTTTTAATATAATTAAAGGAAATTAGATTGTRTAAAAAATAGGAGTAGTAAGTTRTGTAGGATAGTGGAGAGATGAGATTRAAATATATTRATAGTAANNAAGGTAGTTATTATAGATATTTGTGTGGTAGGTTTTGTAAATAAAGAATTTTATAAAAGGATAGATATAGTTGTTGGTAGGATAA
imprinted_region_19	chr1:063249783-63281025	-80	3647	3785	TTTATTGAAGTATGTAAAGAATTGT	54	TAAGTTTTATATATAGGGTGTGTTGTGTGTATAAA	62	C	TTTATTGAAGTATGTAAAGAATTGTGGNTAGATTGAGGTTTTNGTAAGGTTTTAAATRGTTGTAGTTAGAGTATTTAAGATAAGAGGATNGAAGGTTTTTAAGAAAATTRTNNNNNNNNNNNNNNNNNNNNNNNNNNNNNNNNNNNNNNNNNNNNNNNNNNTTTAAGTTTTATATATAGGGTGTGTTGTGTGTATAAA
imprinted_region_19	chr1:063249783-63281025	-80	4949	5079	TTAGTAAGTTTTGAGTTTATAATTTAGTGTTAT	58	TTTATTAAATTATATAGGAAGGATATA	50	W	TTAGTAAGTTTTGAGTTTATAATTTAGTGTTATTATTATATAAGTTATATGTTTAGGTTTTTAGTATATAGATGTTAATATAAATTTGTTAGGAAAGTTGGNTATTTAGGATTAAAGTTGTGAGGGAGTTTTAGGAGTAYGAGTTGTTTTTNTTAGGAAATAGTTTATTAAATTATATAGGAAGGATATA
imprinted_region_19	chr1:063249783-63281025	-80	5150	5290	GTTTTTGGTTGGGATATTAGGTTTGTATTTATTT	62	ATAAATTATAATTTTGTAAGTGAAGT	52	C	GTTTTTGGTTGGGATATTAGGTTTGTATTTATTTTTTGTTTTNGTTTGNNNNNNNNNNNNNNNNNNNNNNTGAGGTTTTTGGTGGATANNNNNNNNNNNNNNNNNNNNNNNNNNNNNNNNNNNNNNTAGGTAAAATTAAATGTNTAAGAATATATATTTATAGAATAAAAGTRTATAAATTATAATTTTGTAAGTGAAGT
imprinted_region_19	chr1:063249783-63281025	-80	5412	5552	GGTGTAGTATTGGGGATTAATAATAGTGGGTTTT	65	TGGTTTATTTTTAGGTAGTTATAGTA	54	W	GGTGTAGTATTGGGGATTAATAATAGTGGGTTTTGTGNNNAATAAGTTAGGTTTATTATTTTATTTTAGTAYGTTTGTTTGNNNNNNNNNNNNNNNNNNNNNNNNNNNNNNNNNNNNNNNNNNNNNNNNNNNNNNNNNNNNNNNNNNNNNNNNNNNNNNNNNNNNNNTTTGGAATGGTTTATTTTTAGGTAGTTATAGTA
imprinted_region_19	chr1:063249783-63281025	-80	5712	5843	TTTGAATTTATTGAGTGAGGAGTTATTGTAGGAT	63	TGAGGAGATTTTAGAGTAGGAAGTAG	59	C	TTTGAATTTATTGAGTGAGGAGTTATTGTAGGATTATTTTTAGTTTATATTTTTTGTGGGGAATAAGTTTATAGTTAGTAATGAATGGTATTATTRTGGGATAATAGGTATGAAGATTGTGGTGTTTATTTGGNNNNNNNNNNNNNNNNNNNNNNTTGATTTTAATGAGGAGATTTTAGAGTAGGAAGTAG
imprinted_region_19	chr1:063249783-63281025	-80	5780	5912	TAAATAGATATTATAATTTTTATATTTATTGTTTT	53	TTTTTGTATATTTTAGTTTTTGATT	51	W	TAAATAGATATTATAATTTTTATATTTATTGTTTTAYGGTGATGTTATTTATTGTTGGTTGTGAGTTTATTTTTTATAGAGAATATAGGTTAGGGATGGTTTTGTAGTAATTTTTTATTTAATGGGTTTAGGGATTTGTTTTTTGTTTTTTYGNTATGGGAATTAATTTTTTGTATATTTTAGTTTTTGATT
imprinted_region_19	chr1:063249783-63281025	-80	5896	6036	TTTTTATTGGGAGGAAAATGATATTTTTGTTTTGA	63	AGGGAATAGGGAGTAAGTTTTTGAA	60	C	TTTTTATTGGGAGGAAAATGATATTTTTGTTTTGANAGGAATRGATAGATTRATTATAGAGAGGAAGGATTGATGGTANNNNNNNNNNNNNNNNNNNNNNNNNAGAGAGTTGATTAGGTGGGATTTAATTGTTRGGTTAAGGGTTGAGGTATATAGGAAATTAATTTTTATANTRAGGGAATAGGGAGTAAGTTTTTGAA
imprinted_region_19	chr1:063249783-63281025	-80	5963	6100	GATAATTAGATTTTATTTGGTTAGT	52	TTGAGGGTGGATAGAGATGTGGTTGGGATATTATG	69	W	GATAATTAGATTTTATTTGGTTAGTTTTTTNNNNNNNNNNNNNNNNNNNNNNNNNTGTTATTAGTTTTTTTTTTTTATGGTYGGTTTGTTYGTTTTTNTTAGAATAGAGATGTTATTTTTTTTTTAATGGGAAGATTTATGATGATATTGGTAATAGAATATTTGAGGGTGGATAGAGATGTGGTTGGGATATTATG
imprinted_region_19	chr1:063249783-63281025	-80	6122	6262	GAGAGTTGTAAATAGGAGAGTTAAAGTATTG	60	TTATATTTTTGTTTATTTTTAAGTATTTT	51	C	GAGAGTTGTAAATAGGAGAGTTAAAGTATTGNNGTRGTTTGTATTTGTTTNNGATGTTAGTTTTTTTATATTTATATAAATRAAGGAAAGTTTAGAAATTGTATTGGGATATTTAGGGTTTTGTTATTGAGGGGTTGTAGTTTTTTTATGTTGTATAGTATAGTGTTTTAGTTATATTTTTGTTTATTTTTAAGTATTTT
imprinted_region_19	chr1:063249783-63281025	-80	7482	7613	AGTTTAGAGAATGTTAAGTATATAAGATATTGTTA	58	ATTTATAAAGTGTTTTTAGAGTATA	51	W	AGTTTAGAGAATGTTAAGTATATAAGATATTGTTANTNTATTTTTATTTTTTGTTTGTTNNNNNNNNNNNNNNNNNNNNNNNNNNNNNNNNNNNNNNNNNNNNNNNNNNNNNNNNNNNNNNNNNNNNNNNNNGAATTTGNAAATGGAGTGAAGTAAGATTTTTTTTATTTATAAAGTGTTTTTAGAGTATA
imprinted_region_19	chr1:063249783-63281025	-80	8033	8167	GTTTTTGTAAGGAGATTTTGTTTTTGGTTAGTT	63	AATAAATGTTTTATTATGTTTTTATAT	50	W	GTTTTTGTAAGGAGATTTTGTTTTTGGTTAGTTTAGTTTAGTTATTTTTTTTTTGTTTTTAATAATTTTTTTTTTTGTANNNNNNNGTTTGTTGTAGTTTTTTTAATATGAYGATTTTTAATTTTAAGYGTTTTTTTGTAGATAGTATGATTTGTTTATATTTGANTAATAAATGTTTTATTATGTTTTTATAT
imprinted_region_19	chr1:063249783-63281025	-80	8893	9031	TTTTAGTGTATAAATGATATAGGTATTAGGTTAT	58	AGTTATTTTGTTTTAGTTGGGGATAA	58	C	TTTTAGTGTATAAATGATATAGGTATTAGGTTATAGTAGATGGTTTTGAAGATAGAGTTTTGTTTTTTTTTAGTAGTATATTANTTAGAGATTTTTTTTAATTAATNNNNNNNNNNNNNNNNNNNNNGTTTTTAATTTGGTTTTGTTAAATAATTTTATAGTTTTTTTTTATAGTTATTTTGTTTTAGTTGGGGATAA
imprinted_region_19	chr1:063249783-63281025	-80	9389	9523	TTGAGAGATAATGTTGTTATAAGTTTGAATTGAGG	63	TGATTTGTTGAAGTATTTAATTTTG	54	W	TTGAGAGATAATGTTGTTATAAGTTTGAATTGAGGAAYGATTTATTTTTAGGGTAAAATGAATTTTTATAGGATAATTTTTGAGAATGTGTTTTGTTAATATTTTTYGTAGTGGATGAATTGAAANGAAAATTAAATGGAGNNNNNNNNNNNNNNNNNNNNATTGGTAATGATTTGTTGAAGTATTTAATTTTG
imprinted_region_19	chr1:063249783-63281025	-80	9600	9733	TTTAATTATTTTAATTGTAGTGTTATAAAGTTTAT	56	GAATTTGTGTAAGTTTATAGGTTTA	54	W	TTTAATTATTTTAATTGTAGTGTTATAAAGTTTATNNNNNNNNNNNNNNNNNNNNNNNNNNNNNTATTATTAYGGTATAGGGTAATATTTAATATTTTGATGTTTTGTTAATGTTAGTATATGGGTGTAAAAATNNNNNNNNNNNNNNNNNNNNNNNNNNAAGTGTAYGAATTTGTGTAAGTTTATAGGTTTA
imprinted_region_19	chr1:063249783-63281025	-80	9665	9795	AATATTGGTTTAGAATTGAATTTTTAAATAATTAT	57	TTAGGATGTTAGATGTTATTTTATA	52	C	AATATTGGTTTAGAATTGAATTTTTAAATAATTATTTTATATAATTANTGGAGATGGTTTTANATTAGAGTATAAGTTTGTAAGTTTATATAAATTTRTGTATTTNNNNNNNNNNNNNNNNNNNNNNNNNNGTTTTTGTATTTATATGTTAATATTAATAAAATATTAGGATGTTAGATGTTATTTTATA
imprinted_region_19	chr1:063249783-63281025	-80	10278	10418	GTTATGGAAAATTTGTTTATAAAATAAT	53	GGTGGTAGAGTTGGTAGTAGGGTGGTAGTAGT	69	W	GTTATGGAAAATTTGTTTATAAAATAATTTTANTAAGTTGTTTTATAAAATTTNGTTTATTGGTGGGGTTTTGGAGAAATTTTTGGTGTGGTNTAAAAGTTTTAGTAATATGAAGATTTAGATTTAGTTGGTTAGTTTTATATAYGTTTGTTTTGTGGTGGTAGTNGYGGTGGTAGAGTTGGTAGTAGGGTGGTAGTAGT
imprinted_region_19	chr1:063249783-63281025	-80	10394	10533	ATTGTAAGTTTTATAGTAATTTTATTAAATAT	53	TATGTGAAGTTAATTAATTAAATTTAAA	52	C	ATTGTAAGTTTTATAGTAATTTTATTAAATATTTTTTNNNNNNNNNNNNNNNNNNNNNNNNNNNNGTGTTTTTRTTTATATTTATAATTTATRAATATATATATATNTGTRTATAATTGTTGTTATTTTATTATTAGTTTTGTTATTRTNGTTGTTATTATAGGATAAATRTATGTGAAGTTAATTAATTAAATTTAAA
imprinted_region_19	chr1:063249783-63281025	-80	10453	10588	GTGGTAGAGTTGGTAGTAGGGTGGTAGTAGTTGT	69	AGAGTTTAAAAGTTTTAATAGTTTAA	52	W	GTGGTAGAGTTGGTAGTAGGGTGGTAGTAGTTGTGYGTANGTGTATGTGTATTYGTGGGTTGTGAGTGTGAGYGGGAGTATNNNNNNNNNNNNNNNNNNNNNNNNNNNNGAAGGGTGTTTGATGAAATTGTTGTAGGGTTTATAGTGGAAGAAAATGATTNTTGAAATTAGAGTTTAAAAGTTTTAATAGTTTAA
imprinted_region_19	chr1:063249783-63281025	-80	10564	10694	ATAATTTATTTATGGAGAGATAGAGTAGTAAT	57	TTGTAAGTTTTATAGTAATTTTATTAAA	51	C	ATAATTTATTTATGGAGAGATAGAGTAGTAATTRAAATTTTTGTTTAGGGTGGTTTGTTTATTTAATTTNNNNNNNNNNNNNNNNNNNNNNGTTAAATATTTTAAATATTRTTTAAATTGTTAAAGTTTTTAAGTTTTAGTTTTAANAATTATTTTTTTTTATTGTAAGTTTTATAGTAATTTTATTAAA
imprinted_region_19	chr1:063249783-63281025	-80	10753	10887	TTAATTTTGAAATGTTTTTATTTTTGAATTTTTAG	57	TTTTTGGGGTTTTAAAGTTATTTTT	55	C	TTAATTTTGAAATGTTTTTATTTTTGAATTTTTAGGAGGGATTTTTGATTTTTTTTTGAGAATATTTNNNNGATAATTTAAAATTTTTRTTTTTGAATTTTTTATTATTATTNNATTTTAATATTATTTRTTTTTTTTTTTATTGGTNAAATATTGAATTTTAAGGATTTTTTTGGGGTTTTAAAGTTATTTTT
imprinted_region_19	chr1:063249783-63281025	-80	10917	11047	TTATTGTTTGGTTTTTAATAGTTTAGT	55	TTTGAAATGTTTTTATTTTTGAATTTTTAGGAG	59	C	TTATTGTTTGGTTTTTAATAGTTTAGTTTTTTATTTATRTTTTTATTTATRATAAGTAGGGGTGTATTTTGATTTTRGTTATNTTGGGTGTTTTTTGAAANATAATTTATGAATTAAAGTTTTTTGGGATTTTATANGNGGAGTGGNGTTTTTTAATTTTGAAATGTTTTTATTTTTGAATTTTTAGGAG
imprinted_region_19	chr1:063249783-63281025	-80	10973	11112	TGTAGAGTTTTAAAGAATTTTAGTTTATGAGTTGT	61	TGTGTTTTTGATTTAAATGTGTGTT	58	W	TGTAGAGTTTTAAAGAATTTTAGTTTATGAGTTGTNTTTTAAGAGATATTTAGNATAATYGAAGTTAAAGTGTATTTTTATTTATYGTGAATGAAAGYGTGGGTGGAGGATTGGATTGTTAAGAGTTAAGTAGTGATNTGTNGATAATTTTTTTTATATTGGTTGAGGGAGNGATGTGTTTTTGATTTAAATGTGTGTT
imprinted_region_19	chr1:063249783-63281025	-80	13909	14041	GGGGTTTTTGTGGTATTTGTATGTGGGATTTTTGT	68	AAAGTAGGGTATTATTAGTGTTATT	54	W	GGGGTTTTTGTGGTATTTGTATGTGGGATTTTTGTGTAAAGNTTTAGGAGATATTGTGTTYGGATTGTGTAGTGTATAGGGAAATTTYGTTTNGTTGTTTTTYGAAGTATTTTGAGTTGTNGTGTGTGGGGTATTTAGTTTTTGGTTGATNATTAGTTGGGGTTGGGAAAGTAGGGTATTATTAGTGTTATT
imprinted_region_19	chr1:063249783-63281025	-80	14023	14160	ATTTTGTTAGAATTAGTAGGGTATTTATTGAGTAG	61	TTAATTAGGAGTTGAGTGTTTTATA	54	C	ATTTTGTTAGAATTAGTAGGGTATTTATTGAGTAGTATNGTTGTAGTTAGAGAGAGTTAGTNAGTTTATAGTGTRAAGTRTTTGTTTRTTTTAGTTTTTAGTATAGTAATTATTATTTGAGAGTNTATTGGTGATATTGGTAGTGTTTTATTTTTTTAGTTTTAATTGATNATTAATTAGGAGTTGAGTGTTTTATA
imprinted_region_19	chr1:063249783-63281025	-80	14107	14245	TTTTTAGATAGTGGTTGTTGTGTTAGGAATTAGAG	64	ATTTTATGTATTTATTAGTGAGTTG	52	W	TTTTTAGATAGTGGTTGTTGTGTTAGGAATTAGAGYGGGTAAAYGTTTYGTATTGTGGATTNGTTGATTTTTTTTGGTTATAGTNATATTGTTTAGTGGATGTTTTATTAGTTTTAATAAAATAGAGTTTNATTGTATTATTTTTGGGTAGTTATTAATNYGATTTTGGTTYGATTTTATGTATTTATTAGTGAGTTG
imprinted_region_19	chr1:063249783-63281025	-80	15439	15577	TTTAGTGGTATATTTATGAAGTGGT	56	TTAAGGTTAAGTTTTATGGGAAAGTATTGGTGTAG	64	W	TTTAGTGGTATATTTATGAAGTGGTAYGTATTGGTTGTNNNNNNNNNNNNNNNNNNNNNNNNNNNNNNNGTATATTTATATTGTAGTATATGTATGTTAAGGTATATTTTGGTTNNNNNNNNNNNNNNNNNNNNNNNNNNNNNNNNNNNNAATAAAATAGGAATTAAGGTTAAGTTTTATGGGAAAGTATTGGTGTAG
imprinted_region_19	chr1:063249783-63281025	-80	15602	15735	AAAATAGGAATTAAGGTTAAGTTTTATGGGAAAGT	63	TGAATGTTAATGATAAATATTTTAG	50	W	AAAATAGGAATTAAGGTTAAGTTTTATGGGAAAGTATTGGTGTAGNGTTTTTTAGGTAGGAGTTNAATTTTTTTAGTAYGGAATTAAAGAAAATTANTATTATTGTATTTTTGGTGTTTGATAGTATGGGNATGGANTTTTTTAATGTTTTTTATATATNATGATATTTGAATGTTAATGATAAATATTTTAG
imprinted_region_19	chr1:063249783-63281025	-80	15697	15830	TTTTTAGGTATTGTAAAAGAGAGTTAAT	56	TTTATATTGTTAAATATTAAAAATGTAGTAGT	54	C	TTTTTAGGTATTGTAAAAGAGAGTTAATTRGTTTNTGNAGATATAAGTTGTTAGAAGGAAAATATNNNNNNNNNNNNNNNNNNNNNNNNTTTGTATTNTTAAAATGTTTATTATTGGTATTTAAATATTATNATGTGTAAAGAATATTAGAAAANTTTATNTTTATATTGTTAAATATTAAAAATGTAGTAGT
imprinted_region_19	chr1:063249783-63281025	-80	16183	16321	TGGAGAATATAGAAATTTATTTGAGGTTGAGTT	62	GAGTTATAAAAGAAGTAGGGAGGGAAA	61	W	TGGAGAATATAGAAATTTATTTGAGGTTGAGTTTTGAATAATANNNNNNNNNNNNNNNNNNNNNNNNNNNNNNNNNNNNNNNNNNNNNNNNNNNNNNNNNNNNNNNNNNNNNNNNNNNNNNNNNNNNNNNNNNNNNNNNNNNNNNNNNNNNNNNNNNNAAGTTGTTTTTGNGAGTTATAAAAGAAGTAGGGAGGGAAA
imprinted_region_19	chr1:063249783-63281025	-80	16497	16637	TTTTAGTATGTTTTAAGAGAGATATTTAAGATGAG	59	GTTAGTATGGAAATTGTAATTGTTT	55	W	TTTTAGTATGTTTTAAGAGAGATATTTAAGATGAGAGGTTTGGGATGTTANTGAGATGGAGTTATAGTGAATAYGAGGAGTTTGTAGGAAGTTTTGTATTGNGTTGTTTTGGAGAGYGGTTTTAGTTTAGGTTGTTTGTNGGAGAATTTGYGGGTTTTTGTGTAGGAYGTAGATYGTTAGTATGGAAATTGTAATTGTTT
imprinted_region_19	chr1:063249783-63281025	-80	17146	17282	AGTAAGAGAGAGATTTGTTAGGTAGAAAGG	62	TGAAGAATTGGATTTAATTTGTTTATATAG	56	W	AGTAAGAGAGAGATTTGTTAGGTAGAAAGGYGGTTTTTTTTGTATAGTATTTTTGAAGGTTTGTTTTTTGTTTTTGTNNNNNNNNNNNNNNNNNNNNNNNNGATTGYGGATGYGGATTTATNTGATNGGGAGTATTTGATAGTTTTTATGAGTATAGTATTTTNGATGAAGAATTGGATTTAATTTGTTTATATAG
imprinted_region_19	chr1:063249783-63281025	-80	17274	17408	GGGAGTATTTGATAGTTTTTATGAGTATAGT	60	TTTTTAATTTAGTAAGAAGAAAGAATAGA	55	W	GGGAGTATTTGATAGTTTTTATGAGTATAGTATTTTNGATGAAGAATTGGATTTAATTTGTTTATATAGTAAGGATTTATATTGYGYGTTGATAGTTAATTGAAGAGTTATYGTGATTTTYGGGTGTTYGGGTTATTTGTGTTTATTTTTTTTGTAAATATAGTNTTTTTAATTTAGTAAGAAGAAAGAATAGA
imprinted_region_19	chr1:063249783-63281025	-80	17405	17539	GTATTATGATTAGTATATTTAAGGTATTTGTATTT	57	TGTATTTATAGAAAGGGTAAGTATA	53	C	GTATTATGATTAGTATATTTAAGGTATTTGTATTTATATTNNNNNNNNNNNNNNNNNNNNNNGTTAAGTGTTTAGTTATTATTTRATATGTTTATTGATGGATTTTATAGATATAATTATAGGTTATGGTTTTAGTRTTTGTTTTTTTTTTTTATTAAATTAGGAGNGTTGTATTTATAGAAAGGGTAAGTATA
imprinted_region_19	chr1:063249783-63281025	-80	17489	17623	AATTATATTTATGGGATTTATTAGTAAGTATGT	57	TGTAAAGAATGAGTAATATTGATATTA	53	W	AATTATATTTATGGGATTTATTAGTAAGTATGTYGGATGGTGGTTGAGTATTTGGTNNNNNNNNNNNNNNNNNNNNNNGATATAAATATAAGTATTTTAAATATATTAGTTATGATGTTTGTATTAAAATTATTTGTAATTTTAGTTAGGTTAAAATAATTTATATTTGTAAAGAATGAGTAATATTGATATTA
imprinted_region_19	chr1:063249783-63281025	-80	17664	17804	TATTATATTGTATAGTGGGGTTTGTGGTTT	61	TGAAAGAAGTGATTTAATATTAATGTTGTT	58	C	TATTATATTGTATAGTGGGGTTTGTGGTTTNTTTTTTTATTTATTATTTAAAAAATAATTTATATAGATTTAAGTTGTTTTTATATATAAATAATATTTANNNNNNNNNNNNNNNNNNNTTATAATGTAATGTAATTATAAGGTTATAATATTTTTTTTTGATAAATTTTTGAAAGAAGTGATTTAATATTAATGTTGTT
imprinted_region_19	chr1:063249783-63281025	-80	17777	17913	TGTGTATAAAGATAGTTTAGGTTTGTGTGGAT	63	TTTTATTATTTTTGATTGTTAGATTTAA	52	W	TGTGTATAAAGATAGTTTAGGTTTGTGTGGATTGTTTTTTGAGTAATGAGTAGGAAAANGAATTATAAATTTTATTGTATAGTGTGGTAYGTGTNYGAGTGTTTTNATTTTTTTTTGATTTGTTGTTAGTYGTTATTTTAGGTATTTAGGGTTTTTGTGTTTTGTGTTTTTTATTATTTTTGATTGTTAGATTTAA
imprinted_region_19	chr1:063249783-63281025	-80	18139	18276	GTAATAGTAGTTGTGATTTAGTGTATATGT	58	TGTATAATAGTGAAGAAATAAGATGTAGAA	57	C	GTAATAGTAGTTGTGATTTAGTGTATATGTRTGNANGTGTAGGTRTGTTGTAGAGNTTAGTTTTTTGGGAGTAGNTTTGTRTAATAAGNNNNNNNNNNNNNNNNNNNNNNNNNNNGTTTTTTTATTTGTTTTTAAATGTGAGGTTTTTTNGGTGNTAGTGTTTRGATTGTATAATAGTGAAGAAATAAGATGTAGAA
imprinted_region_19	chr1:063249783-63281025	-80	18344	18484	ATGTTTTAAAAATATAGGGAAAGGTTGTGGATAT	63	GTTGATGTGATGAAATTTATTTAGTG	56	W	ATGTTTTAAAAATATAGGGAAAGGTTGTGGATATNNNNNNNNNNNNNNNNNNNNNNNNNNNNNNNGATNAGTTTTTTAAAATTAGGGGAGAAGGAATAATTTTGTATYGTTTTAAGTAAATTTGTGGYGGGAGTTTAAATGGYGGGGAAGTTYGAAGAGTAGATTTTTTAYGYGGTTGATGTGATGAAATTTATTTAGTG
imprinted_region_19	chr1:063249783-63281025	-80	18611	18747	AAAATTAATTTTTAGAATGATTTTT	50	TAAATTTGTAATATAGTATAGGAGATTTTTATTAT	56	C	AAAATTAATTTTTAGAATGATTTTTTTTGTATATTAGATGAGAGTTAAGGTATAGTAAATTAAGATNTTTAGATTATGGATANNNNNNNNNNNNNNNNNNNNNNNNNNNNNNNNNNNGAAAGATTGGGTTTTATGTATTTTAAATTRATTTAAAAATTGTTTAAATTTGTAATATAGTATAGGAGATTTTTATTAT
imprinted_region_19	chr1:063249783-63281025	-80	18744	18877	TTGGTTTGTTATGTTTTGATTTTTATTTGATATGT	61	TGGTATGGGTTTAATTTTTGTAGGT	59	W	TTGGTTTGTTATGTTTTGATTTTTATTTGATATGTAGAAAGAATTATTTTAAGAGTTAGTTTTATTTGTTGGAGGTTNNTTTATTTTTATGTTTAGGTAAAAATAGGTTTGTATTATTATTTGANNNNNNNNNNNNNNNNNNNNNNTTAATTATTAGTTTGGATTTTATGGTATGGGTTTAATTTTTGTAGGT
imprinted_region_19	chr1:063249783-63281025	-80	20530	20660	GTTAGGTTATTGTATAAAAGTTTATAAATTGGTAT	59	AATATTAGTTAAAATGATTAGAAAG	50	W	GTTAGGTTATTGTATAAAAGTTTATAAATTGGTATGATAAAGAATAAGATAATAGATTTTGGGGGGTATATTAAATTTTTAAGTYGATGAAGGTTTAAATTGTTATATGATTTAGTAGTGAATTTTAGATTATTTGTATAGTTTTTTTTTATGAGGTGTTAGTTTAATATTAGTTAAAATGATTAGAAAG
imprinted_region_19	chr1:063249783-63281025	-80	20662	20793	TATTTAAATGATTTTAGTTAATAGGTTTT	54	TTAGGTTAATATTTTATGGGGAAAGGTTGTA	61	C	TATTTAAATGATTTTAGTTAATAGGTTTTTTGTATTTTATTTTTTTTTTAGTTTTGGTGGAATAGGATTTTAAGTATATATTTTTTTAGATTGTTTTTTTTTNAATAAAAATAATGTTTATTTTTATTTAGAAATTATTTTTTGGTTATTTTAGTTAATGTTAGGTTAATATTTTATGGGGAAAGGTTGTA
imprinted_region_19	chr1:063249783-63281025	-80	20782	20912	TAGGATTTTGTTTTATTAAGATTAGGGAGGAG	62	TTTATTATTTATTATTAGTAGATAGAAA	50	W	TAGGATTTTGTTTTATTAAGATTAGGGAGGAGATGGGATGTAAGAAATTTGTTGATTAAGGTTATTTGGATGNGTTTTTGTTGTGTGTATATTTTAATAATNGATTGAAAAGGAAATGGGAAATTATAATTTTTTGATTTTTTTTTNTTGATAATGAATTYGTTTATTATTTATTATTAGTAGATAGAAA
imprinted_region_19	chr1:063249783-63281025	-80	20850	20980	TTTTAATGTTATTTTAGTTAATAGTATTAGAAGT	56	TTATTGAGGTGTGTATATAGTAAAAA	55	C	TTTTAATGTTATTTTAGTTAATAGTATTAGAAGTAATGTTATTTTGTATTAGATTGTAGTTTATTTAGATTNGATTTTTGTTTATTGGTAATGAGTGATAGGTRAGTTTATTATTAANAAGAGAAGATTAAAAAGTTGTAATTTTTTATTTTTTTTTTAATTNATTATTGAGGTGTGTATATAGTAAAAA
imprinted_region_19	chr1:063249783-63281025	-80	22438	22571	TTATGTTAGGAGAAAAGGGTTAATT	57	TTGTGTGTTGAGTGGTTGGGATGAGTTTTTAGAAA	69	W	TTATGTTAGGAGAAAAGGGTTAATTYGTGATTGGGTTTTNTYGATAATTTTAAGGTTGATAAGTGTAAAATATTTTTTTTAAAGAYGTTTGTATTTTTGGTGTTTTATAAGAAATTTAGAGATTGGGAATATATATATTAGGGTTTGGTTGGAATGTGTTGTGTGTTGAGTGGTTGGGATGAGTTTTTAGAAA
imprinted_region_19	chr1:063249783-63281025	-80	22656	22787	TTATTTAAAATAAGAATAGTTTTTGAAAGTTAT	56	TAGGGAGTTATGTTTTATGTAAAAGTA	57	C	TTATTTAAAATAAGAATAGTTTTTGAAAGTTATNNNNNNNNNNNNNNNNNNNNNNNNNNNNNNNNNNNNNNNNNNNNNNNNNNNNNNNNNNNNNNNNNNNNNNNNNNNNNNNNNNNNNNNNNNNNNNNNNNNNNNNNNNNNNNNNNNNNNNTATTRTTTAAGGTTAGGGAGTTATGTTTTATGTAAAAGTA
imprinted_region_19	chr1:063249783-63281025	-80	22848	22979	AGGTATTTAGATTTTTAATAAGTATAAGAAAGGGT	60	TAAGAGTTTGTGATGAAGAAAATAA	55	C	AGGTATTTAGATTTTTAATAAGTATAAGAAAGGGTTATRAAAATTAATAAATATNNGTTTGTTTTTAAGTATATTTATTGTTTTATTTTTTATAAAAGTAGTAGTGAGTAAAAATTAAGTGTTATGGGGAGATATAAAGTTAAATTAGTTATTATTGAATATNTATTAAGAGTTTGTGATGAAGAAAATAA
imprinted_region_19	chr1:063249783-63281025	-80	23019	23153	TTTTTGTGTTTATTAGAAGTTTGAATATTTTGTTT	60	TGAAAAGTAGTTTTTGGTTGAGGTA	59	W	TTTTTGTGTTTATTAGAAGTTTGAATATTTTGTTTTTTTAAAGGAATTYGGGTTNTTTTTTTTGTTAAAGGGGGTTTATTGGATTTATTTTATAGTTATNTTTTAGTAGTGAAAYGTAGAAYGNGATAGTAATTTTAAAATAGTGTTTAGTTTTGAGTAAAYGGGTTTTTGAAAAGTAGTTTTTGGTTGAGGTA
imprinted_region_19	chr1:063249783-63281025	-80	23133	23263	AAGTTAAGTTTTAAGTGATTAGATGAAAAATGGTT	62	TAGATATTGTTTTAAGGTTGTTATT	53	C	AAGTTAAGTTTTAAGTGATTAGATGAAAAATGGTTTRTRAAGTAATATGTGAATTTRGGTAAGGAGAATGGTRTTTAAGGGGTTAATGAAGAGTTTGGTTGTTTAGAGTTTGTAGTGAGGTGTTTTAATTAAAAGTTGTTTTTTAAAGATTTRTTTATTTAGGGTTAGATATTGTTTTAAGGTTGTTATT
imprinted_region_19	chr1:063249783-63281025	-80	24390	24520	GTATTTGTTTTTGTTGTAGTTATATGTTT	57	GTGTTTTATATAAGTGTGGGTGTTTATTTTT	60	W	GTATTTGTTTTTGTTGTAGTTATATGTTTYGAGGGGYGGTNAGGGGTATGGAGAAAGTTYGTAGTAAATTTTATTTATTAGAGAGAGTTTATTAATAATTTTAGATTATTAGTTTTTTTNTTTTGAGAATGTATAYGTTTATGTATTTGTTTTATNTGYGTGTTTTATATAAGTGTGGGTGTTTATTTTT
imprinted_region_19	chr1:063249783-63281025	-80	24702	24840	TGGAAGAAAGTTGAAATTAGGGTAGTAAT	61	TGTATATAGTTAGGGTATTGTTTTGTGAAAT	60	W	TGGAAGAAAGTTGAAATTAGGGTAGTAATYGGTTTTTATAATATATTGTTTATTTTTTTTAATAATTTGGGGTATTGTTTTTTATATTTGTTGGTTAATTGAGAGATTGATGTAGTTATTTATGATNNNNNNNNNNNNNNNNNNNNNNNNAATAAAAAATGTTAGAATGTATATAGTTAGGGTATTGTTTTGTGAAAT
imprinted_region_19	chr1:063249783-63281025	-80	24863	24993	TTTTTGAGTGTTGAAAGTATTTTGGT	59	AAATAATATTTTAGTTGTATATATTTTGGTATTT	55	C	TTTTTGAGTGTTGAAAGTATTTTGGTNATTTTAAGGTTATTTAGTATGAGATTATAGGAAGTAATAATATTTTTATATTATAATTTAATGTTTRAGANNNNNNNNNNNNNNNNNNNNNNNNNNNNNNNNNNNNNNNNNNNTTTTAAAGGTTTTATAAAATAATATTTTAGTTGTATATATTTTGGTATTT
imprinted_region_19	chr1:063249783-63281025	-80	24961	25091	GAGTATTGGGTTGTAATATAAAAATGTTATTGTTT	61	TGTATTAAATTTGGTTGTTAATTAT	52	W	GAGTATTGGGTTGTAATATAAAAATGTTATTGTTTTTTATGGTTTTATGTTAAATAATTTTAAAGTNATTAAAGTATTTTTAATATTTAAAAGNTATAAATGATGGAATTAAATTAAATGTTAATTTTATTTTTTTTTGTTTTTAGAGTAGTGATAATTGTATAGTGTATTAAATTTGGTTGTTAATTAT
imprinted_region_19	chr1:063249783-63281025	-80	25063	25203	GGTTGGTGAAATTGAGTAAATGGTGTTTTAGTTTT	66	AAAAAGGATAAAATTAATATTTAGT	50	C	GGTTGGTGAAATTGAGTAAATGGTGTTTTAGTTTTTTAATATTTAGNNNNNNNNNNNNNNNNNNNNNNNNNNNNNNNNNNNNNNNNNNNNNNNNNNNNNNNNNNNNNNNNNNGTGAAAGTAAATAATTAGTAATTAAATTTGGTATATTATATAATTATTATTATTTTGAAAATAAAAAAGGATAAAATTAATATTTAGT
imprinted_region_19	chr1:063249783-63281025	-80	25266	25396	ATTAGTTATTTTGTTTTTGGTGTGAGATTTGGAAT	64	TAATGGAAGTGTTTAGGATGTTTGT	59	W	ATTAGTTATTTTGTTTTTGGTGTGAGATTTGGAATAATATTTTTTTTTATTTTAAATTTYGGGTTGTTTTTTATTTTTTGNNNNNNNNNNNNNNNNNNNNNNNNNNNNNNNNNNNNNNNNNNNNNNNNNNNNNNNNNNNNNNNNNNNNNNNNNNNNNNNNNNNNTTAATGGAAGTGTTTAGGATGTTTGT
imprinted_region_19	chr1:063249783-63281025	-80	25992	26131	TTTTTGTATAGATGTGTAAGAAAAAT	54	GTTTTAGATTGGTTTGTATATTTTTAGATGTTAT	59	W	TTTTTGTATAGATGTGTAAGAAAAATTTNNNNNNNNNNNNNNNNNNNNNNNNNNNNNNNNNNNNNNNNNNNNNNNNNNNNNNNNNNNNNNNNNNNNNNNNNNNNNNNNNNNNNNNNNNNNNNNNNNGTNGAAGTATTTTAGGTAATTTATNTATTTTTATTTATYGTTTTAGATTGGTTTGTATATTTTTAGATGTTAT
imprinted_region_19	chr1:063249783-63281025	-80	26185	26325	TATTTTTAAATTTAAGAGTAGAATTGT	53	TTTTTATTTTATTGGTTTTTGTAATATTTAAAA	55	C	TATTTTTAAATTTAAGAGTAGAATTGTGATTGTTTTTTATTTTTTTAATTTTTTNTAGATRTTATATTTAGTTATATTTTTTTAAAGAGAAGTTNNNNNNNGTTTAAAATATTNNNNNNNNNNNNNNNNNNNNNNNTGATATTATTTGTTAATGATAATGTTTATATTTTTTATTTTATTGGTTTTTGTAATATTTAAAA
imprinted_region_19	chr1:063249783-63281025	-80	26680	26819	GTTTTTATTTTGTTGGATAAAGAGAGATTTTGTTT	62	TTTTGAGTTGTGTGATAAATGGTAA	58	W	GTTTTTATTTTGTTGGATAAAGAGAGATTTTGTTTTGTATAAATAAATTGAAATATTAAATAGTTTTTAAATATTTTATTTTGNAATTATATGTAATGGTGTGGAAAGGTGTTTATTAYGTATGTTTAAATAAAAGTAGAGGGTGATNGTATAGAATGTTTAATATNATTTTTTTTTTGAGTTGTGTGATAAATGGTAA
imprinted_region_19	chr1:063249783-63281025	-80	26939	27079	ATTAAAGGTTTGATTTGAGAATTTAAGGGGTAG	63	TTAGTTTTTATTTTAATGATTATTTTA	50	C	ATTAAAGGTTTGATTTGAGAATTTAAGGGGTAGTAAAATAGAAAAAGTAGGTTGGGGTTTGATATTATAATATTTAAANNNNNNNNNNNNNNNNNNNNTAGATAGAGTAGGAATTTTTTTATAAGAGGTNNNNNNNNNNNNNNNNNNNNNNNNNNNNNNNNNNNNNNNTTATATTAGTTTTTATTTTAATGATTATTTTA
imprinted_region_19	chr1:063249783-63281025	-80	27349	27487	TGGAAAATTAATGTTTAAGTGTGAAGTGGTAT	63	TAATATTAGTTTGGAAATTTTATGGTTA	55	C	TGGAAAATTAATGTTTAAGTGTGAAGTGGTATTTNAGAATTGATTAAGTAAAAATAGTAAGTATGAGGNGGAGAGTAAAGTRGGTGGGTRAGTTTTTGTTTAGTGGGTAGGTNGTTTGGATTAGAGTTATTGNTNNNNNNNNNNNNNNNNNNNNNNNNGGTTTTAATTANTAATATTAGTTTGGAAATTTTATGGTTA
imprinted_region_19	chr1:063249783-63281025	-80	27481	27612	TTTTATGTTTATTATTTTTATTTAGTTAGT	53	TATATATTTTGAGTAAGAAATGGTTTTATT	55	W	TTTTATGTTTATTATTTTTATTTAGTTAGTTTTNAGATATTATTTTATATTTGGGTATTGATTTTTTAGTTTTATTTTATATTTTTTGGTGGTAGGAGATTTTGTGTTTGTTTTTTAAAGTTTTTAGGATAGAGTTTTTGTATTAGGTAGGTGTTTGATAATATATATTTTGAGTAAGAAATGGTTTTATT
imprinted_region_19	chr1:063249783-63281025	-80	27598	27738	GTATTAGTGAAGAATTAAGTAAAGTGAT	56	TTTGGTATAGAAATTTTGTTTTAGGAGTTTTA	60	C	GTATTAGTGAAGAATTAAGTAAAGTGATNNNNNNNNNNNNNNNNNNNNNNNTATGGGTTAGGNGTTGGTTTGTGTTTAGGATTATTTGTAAAGAAAAATGTTAATATTTAGTTTTAAAAGAATNGATAGGATTATTTTTTATTTAAAGTATATGTTATTAGGTATTTGTTTGGTATAGAAATTTTGTTTTAGGAGTTTTA
imprinted_region_19	chr1:063249783-63281025	-80	27908	28046	TATATTATATATTATTATTTATTGATTATTATAAT	50	AAAATTGTTTAAAATTAAAATAAGT	50	C	TATATTATATATTATTATTTATTGATTATTATAATATAATTTTTTTAATTAAGTGTNGTGGTGTATGATTGTGGGTTTAGTAAATTNTTATGTTTTTGGAGTTTTGGNTTTTAGGAATAATAGTTGTAAAAGAAGATGAGGTATATTTRTRTTTTAGTATAGTAGGAGAAATAAAAATTGTTTAAAATTAAAATAAGT
imprinted_region_19	chr1:063249783-63281025	-80	28090	28230	TTATTAGTTGTATTAGTTTTGATAAG	52	AATATAAAGTATATTATATATTATTATTTATTGA	51	C	TTATTAGTTGTATTAGTTTTGATAAGTANNNNNNNNNNNNNNNNNNNNNNNNNTTTAGATAATAATTTTTATATTTATAGTTGATTATATAAGTAATTTTTAGTTATATTGTTATTTTAAAAGTAATATAATTATTTTTAGTNNNNNNNNNNNNNNNNNNNNNNNNAATATAAAGTATATTATATATTATTATTTATTGA
imprinted_region_19	chr1:063249783-63281025	-80	28170	28309	AAAATGATAGTATGATTAGGGGTTGTTTGTAT	62	TTAGTTAGGTTTTAATAGAATTTAAAAT	53	W	AAAATGATAGTATGATTAGGGGTTGTTTGTATAGTTAATTATAGATGTGAGAATTATTGTTTAAANNNNNNNNNNNNNNNNNNNNNNNNNTGTTTGTTAAGATTAATGTAGTTGATGAGATNTTTGTTTTTTTTNGTTTAAGGTAAGGTTTAATATTTTAAAAATAAGTNGTTAGTTAGGTTTTAATAGAATTTAAAAT
imprinted_region_19	chr1:063249783-63281025	-80	28307	28447	TATATATATTGTAGAATTAAAATAATTAAGTTGAT	55	GTTTGTTTTTAAAGTATTGAGTTTT	54	C	TATATATATTGTAGAATTAAAATAATTAAGTTGATTTTAAGTTGATTTAATTTTTATGAANNNNNNNNNNNNNNNNNNNNNNAAGGATTTATTTAGAGTTTAGAATTATATTGTTTNGTATAAGTTAGTNGGTTTTTTTTTATTGATTTTAAATTTTATTAGAATTTGATTGATNGTTTGTTTTTAAAGTATTGAGTTTT
imprinted_region_19	chr1:063249783-63281025	-80	28481	28619	AATTAGTTTGATTATTTTAATTTTGTAATATATAT	54	GTAGTATTTTTGTAGTTTATAGGTT	53	W	AATTAGTTTGATTATTTTAATTTTGTAATATATATGTGTTGTTTTTTTATYGTAGGGGGATTGGATTTGGGAAGTTTTAGGTGAGGTTTTGGAATGTGAAANGTNGTAATTGTTAGYGTTGTGTTTTTGTTTTGTTNGTANTTTTTTGTGNNNNNNNNNNNNNNNNNNNNGYGGTAGTATTTTTGTAGTTTATAGGTT
imprinted_region_19	chr1:063249783-63281025	-80	28648	28781	AAATAAGTTAAAGTTTATAGTTATATTTAT	52	TTTTAGTTTGTAAGTTGTAAAGGTATTGTT	59	C	AAATAAGTTAAAGTTTATAGTTATATTTATATATAAGATAGNTTTTAGGTTAAGTAAATTTTAGAATATAAAANTAAATTTTGAAAATGATAATAATRAATGTTTTAATTATTTTTATTNNATTGAAATTTTTTTTGGATGAAAGGTAGAGTGAGTGTTAGTRTTTTAGTTTGTAAGTTGTAAAGGTATTGTT
imprinted_region_19	chr1:063249783-63281025	-80	28952	29087	GGGAATTAGAAAGGTAAAGGTTTTTAGTGTAGAGT	65	TTGTTTAGAAGTATTAATGTTATAG	51	W	GGGAATTAGAAAGGTAAAGGTTTTTAGTGTAGAGTAATAATAGGTAAGGNGYGATGTYGAGGTATTGTYGGTTTGATAAAGTTTTTTTANTTATATTTTTAGTTTTGAGNNNNNNNNNNNNNNNNNNNNNNNNNTTTTAATAGTTAAATTTTTTATATTGTYGAATATTNTTGTTTAGAAGTATTAATGTTATAG
imprinted_region_19	chr1:063249783-63281025	-80	29078	29208	ATGTGTTGTATTTAGAGGGAAAAGTAGAAATGG	64	GTAATGTAAAAGATTTAATTATTAAAA	50	C	ATGTGTTGTATTTAGAGGGAAAAGTAGAAATGGTTTTTATGTATTATATRGGTTATTTTTTTNTAGTTTTTTNNNNNNNNNNNNNNNNNNNNNNNNNNNNNNNNNNNNNNNNNNNNNNNNNNNNNNNNNTTGTGATATTAGTATTTTTAAGTAANAGTATTTRGTAATGTAAAAGATTTAATTATTAAAA
imprinted_region_19	chr1:063249783-63281025	-80	29335	29473	TTTTTAGATAATTTTGATATATAGTTTATTAAT	53	AAAAGTTGTAAATAGAATTTTAAATAA	52	C	TTTTTAGATAATTTTGATATATAGTTTATTAATTTGTTGNNNNNNNNNNNNNNNNNNNNNNNNNNNNNNNNNNNNNNNNNNNNNNNNNNNNNNNNNNNNNNNNNNNNNNNNNNNANATATATAGTTGTAGTTATTTTANTAAATTTAATGTAGTGTAGTTGTTGGTTTGTTAAAAGTTGTAAATAGAATTTTAAATAA
imprinted_region_19	chr1:063249783-63281025	-80	29740	29876	TAATAGTTTATTAATTTTTATTTATTTAAAATTGT	54	AAGTTTTATGTTGTTATTTTGTAAT	53	C	TAATAGTTTATTAATTTTTATTTATTTAAAATTGTATNTTTTTTATAATATATTTAAATTTAAAAGTTGAATGTTAAAATTATTTTTTAAATTTTAAATTAGATTTAGAGTAAGGGTTRAGGATTNAGAATTTTAAAGATTTTTTATATTATTTAAAANGGGGTTTNGAGNAAGTTTTATGTTGTTATTTTGTAAT
imprinted_region_19	chr1:063249783-63281025	-80	29872	30012	ATTTAGTTTTTGAATTTGGATATATTATGGAAG	59	TGTTAGTTTAAGTAATTTTGATAAATT	53	W	ATTTAGTTTTTGAATTTGGATATATTATGGAAGANATATAATTTTAGGTGAGTAAAAATTAGTAAATTATTGGTNAAGATATTTTTAAAATAGTAGTAGTAGGAAAAATTTTTTATATTTANGTAGNTTATATAGTNNTTAGAAAANTTTGGTTATTTAGAGGATATTTTAATTGTTAGTTTAAGTAATTTTGATAAATT
imprinted_region_19	chr1:063249783-63281025	-80	30074	30204	GTTTTTATTTATAGTTTTAGTATTAGT	51	TAAAGATTTATTAGTGTGTGAGTGGAGTTAGTG	63	W	GTTTTTATTTATAGTTTTAGTATTAGTYGNTTTTTAGTTAGTNTTATGGATAAATTAAAGTTATTGATAATATAYGNGTTATTTTTTATTAGGATATTTTTGTTGTTTAAATTTYGGTGGGAGATTGNGGGTTTATAATGATTTGTTTGGATAATTTTAAAGATTTATTAGTGTGTGAGTGGAGTTAGTG
imprinted_region_19	chr1:063249783-63281025	-80	30588	30718	AGTTTGTTGTTAGTTATTTGAAGATAATTAAGGTT	62	TTTGAATTTGTGGTATTTAATATTT	53	C	AGTTTGTTGTTAGTTATTTGAAGATAATTAAGGTTTTTNNNNNNTTTATAGTTTTAGGTTATTAGGANATTATTTAGGATGAAATATAGTATTAGATNTTTAAAAAATTNTATTATTGTAAAATATAATTATTTTTTTGTATTTTTATATAAAAATTTTAGGTTATTTGAATTTGTGGTATTTAATATTT
imprinted_region_19	chr1:063249783-63281025	-80	30642	30782	AAGGATGTAGGAAAATGGTTGTGTTTTATAGTGAT	65	ATTTAGTAGTTTATGTTTGTTTTGT	54	W	AAGGATGTAGGAAAATGGTTGTGTTTTATAGTGATANGGTTTTTTAGANATTTAGTGTTGTATTTTATTTTGAATAATNTTTTAGTAATTTGGAGTTATAGANNNNNNAAAGATTTTAATTGTTTTTAGATAATTGGTAGTAAGTTGTTNTTTTTATNGATGTTGATNNNNATYGATTTAGTAGTTTATGTTTGTTTTGT
imprinted_region_5	chr6:004745803-4749870	-80	33	165	AAATTTGTAAAGGAATAAGGTATTTAAATATTGAT	59	GTTTATAATTGAGTTAGATTTATAA	50	C	AAATTTGTAAAGGAATAAGGTATTTAAATATTGATTGGGAAAGGATGTTAAATAAAATTTTAATTTRGATTTTTATTTAAGTTGTTTAAAGTTTTAGGTGTTGAGAAAATTAATAATTTGTTGTTAATTTTTGTTAAAAAAGTTAAGGNNNNNNNNNNNNNNNNNNNGTTTATAATTGAGTTAGATTTATAA
imprinted_region_5	chr6:004745803-4749870	-80	165	305	AATGTTTTGGGGAGTAGTAATTGTAGGTTTAAATT	64	TGGGAAAGGATGTTAAATAAAATTT	56	C	AATGTTTTGGGGAGTAGTAATTGTAGGTTTAAATTTTTGAAANAGGTTATTRAGATTTNGTTTTAAGTATTTTTTTGGTTTGAAATATAAANNNNNNNNNNNNNNNNNNNNNNNNNNNNNNNNNNNNNNNNNNNNNNNNNAAATTTGTAAAGGAATAAGGTATTTAAATATTGATTGGGAAAGGATGTTAAATAAAATTT
imprinted_region_5	chr6:004745803-4749870	-80	327	465	TTTTAAAGGTTTGAATTTATAGTTATTGT	56	TTTATAGTTGTTTTTAATTGTTTTTGTTTTT	57	W	TTTTAAAGGTTTGAATTTATAGTTATTGTTTTTTAAAATATTTATTNATTTATAAGATTTAGAAATATAAAAYGNNNNNNNNNNNNNNNNNNNNNTGAGGTTTTYGTGTAAATTTTATAAAGTTYGTAGTTGAAGGTTTTTAAAGTTYGTTAAGAATATTGGAAGTATTTATAGTTGTTTTTAATTGTTTTTGTTTTT
imprinted_region_5	chr6:004745803-4749870	-80	828	968	TGTAAGAGAGAAAGTAGTTGGTTAGATATGTTT	63	TTTTTAATGGAAATTGGAGTTGAATTT	58	W	TGTAAGAGAGAAAGTAGTTGGTTAGATATGTTTTTTGGTTTATATTTAGGTTAGGGAGTTTTAATTGTGGGNTNNNNNNNNNNNNNNNNNNNNNNNGGGTAAYGATTTTTTAAGTTTGTTTTAGGGATTAGAAGATGTTTATTATTAGGTTNNNNNNNYGAGGAGGGGYGTTTTTTTTAATGGAAATTGGAGTTGAATTT
imprinted_region_5	chr6:004745803-4749870	-80	1105	1244	TTTATTTGGTTTAAAAGGTGGGTTGTAGGGTGTTT	68	TAGGTTATTAATTTGTTAGTAAGAA	52	W	TTTATTTGGTTTAAAAGGTGGGTTGTAGGGTGTTTTGANAGAGGGGTGTTGTGAGGGGGAGGTATTGGGTATAGAGYGGGATTAGTATTTTTTGGGTAYGTTTTGGTATTTYGGAATTYGAGTGGGGGAGTGTGAGGYGGYGGTTTGTGGGTTTTTGAATTTTTATGTYGYGYGTAGGTTATTAATTTGTTAGTAAGAA
imprinted_region_5	chr6:004745803-4749870	-80	2875	3009	TTTTTGGTGAGGGGATAATATAGTTTATTTT	60	GTAGTGGAGTGGAGGGGTGTTGGATTTTG	69	W	TTTTTGGTGAGGGGATAATATAGTTTATTTTTYGGGTTAAAATTGGTTTYGTTTTTTTGTYGGAYGGTTATTTNNNNNNNNNNNNNNNNNNNNNNNNNNNNTAAAATGGAGTTTTGGGAGGTTAAAATTGGTTTTAATATTTTGTTTAYGTAATTTTTGTTTATGGTAGTGGAGTGGAGGGGTGTTGGATTTTG
imprinted_region_5	chr6:004745803-4749870	-80	2985	3115	GATAGTTTTTATAAATTGTTGTTGGATATTTATTT	58	AATGTTAAAATTAATTTTGGTTTTT	52	C	GATAGTTTTTATAAATTGTTGTTGGATATTTATTTRTGTTTTTAAGTTTAGTGTATTRTTATTNTTATTTTAATTAATTATTATTAGATAAGGTAGGTTATTTTRTTATTTTTAAAATTTAGTATTTTTTTATTTTATTGTTATAAGTAGGAGTTATRTGGGTAGAATGTTAAAATTAATTTTGGTTTTT
imprinted_region_5	chr6:004745803-4749870	-80	3919	4049	TTATAATTAAAATTTTTGATAGTGGGGG	57	TGGAATTAAATGTTTTGGAAAATATAAAGTTA	59	W	TTATAATTAAAATTTTTGATAGTGGGGGNTATGGGAATTTTTAAAAAGGTTTAATTGATGTTTTGAAGTAATGAAGGTNNNNNNNNNNNNNNNNNNNNNNNNNNNNNNNNNNNNNNNNNNNNNNNNNNNNNNNNNGATTAAGATATTATTGGATTTTTTGGAATTAAATGTTTTGGAAAATATAAAGTTA
imprinted_region_6	chr6:030735340-30740465	-80	160	296	ATGTGAATTATGGTATAGAAGGATGTGAAGGT	64	TTTTTAGGTGTTTTAAGGGGTTTTAGAA	60	W	ATGTGAATTATGGTATAGAAGGATGTGAAGGTAAYGTTTYGATNNGYGGTTGGTYGAGGTAATTTTNTTGTGGTTTATAATYGYGAAYGATAGGAAATGTTTGTTAGAAGTTAGGGTATYGGTAGTAAGTNTGAGTANGATTTGATTTTATTTATTAATTTTTATGTTTTTTTAGGTGTTTTAAGGGGTTTTAGAA
imprinted_region_6	chr6:030735340-30740465	-80	247	381	TAAAAGTTTAAAGTGTTAGGGAATTTTGTAATT	60	GTATTTTGATTTTTAGTAGATATTTTT	52	C	TAAAAGTTTAAAGTGTTAGGGAATTTTGTAATTAGGATTAATTTATTTTTAGAAGGAGTTTTTTTTRTAGTRANGAGAATGTGATTTATRTTTTAAAATTTTTTGGAGTATTTGAGAAAATATGAAAGTTGATAAATGAAGTTAGATTNTGTTTANGTTTGTTGTTRGTATTTTGATTTTTAGTAGATATTTTT
imprinted_region_6	chr6:030735340-30740465	-80	416	546	AGGTGATTAGGAATAATTTGGGTGGTAAAGGGT	68	TTTAAAAGTTTAAAGTGTTAGGGAATT	57	C	AGGTGATTAGGAATAATTTGGGTGGTAAAGGGTRGGATGTRGTTGAAATGGTRTGGAANGTAGAATTGGTTAGGGAGAGAAAGTRGGTAGTAGTTTNGATATAAAGGTTGAGTTRTAGGAAGGTRTRTATTGTTGGGGATTAGTTAAGGTTGGGAGAAAGGTTTTTAAAAGTTTAAAGTGTTAGGGAATT
imprinted_region_6	chr6:030735340-30740465	-80	626	766	AAGTATTAGTATTTAAGATGAAGGTAATTTTT	57	TTATAAAAGTAATTTTAGTTTAGGTTTA	53	C	AAGTATTAGTATTTAAGATGAAGGTAATTTTTTAATTAATGGATTGAGTGTTTTATAATGGATTTTATTTTGAAGGTTRGGGAATAGTTTATTTATAAGGNNNNNNNNNNNNNNNNNNNNNNNNNNNNNNNGTTAAGTTTNGGAGGGGAGGAAAGTTRGTGAAAGTTTTNAATTATAAAAGTAATTTTAGTTTAGGTTTA
imprinted_region_6	chr6:030735340-30740465	-80	792	924	ATTAATTAGAAAATTGTTTTTATTTTAGATGTTG	57	TGTAGAAAATATTAGTGTAAATTTTG	53	W	ATTAATTAGAAAATTGTTTTTATTTTAGATGTTGGTGTTTYGGTTTGGTGAGAATGAAAGTGGAATTGTTTGTAAGGTTTAAAGGTTTTATTGATAGYGAATATGAAAATAGATAATGTAGAGGTTTTTTNTGYGGGAATTTNTTAAGATTAGAATGGTTTTANTTTGTAGAAAATATTAGTGTAAATTTTG
imprinted_region_6	chr6:030735340-30740465	-80	855	985	TTTTTATAAGTAGAGGATTATTTATTTATATTAAT	55	TTGTTAATGGAATTTTTGAGTTTTA	55	C	TTTTTATAAGTAGAGGATTATTTATTTATATTAATTAATAATTAAATTTTTTAAAGATTGAATTATTTAGTAAAATTTGTATTGGTGTTTTTTATAGANTAAAGTTATTTTGATTTTAANAAGTTTTTRTANGGAAAGTTTTTGTATTATTTATTTTTATATTTRTTGTTAATGGAATTTTTGAGTTTTA
imprinted_region_6	chr6:030735340-30740465	-80	967	1097	GTGGGGTGGAGGGTAGATTAGAAAGAGTAGTTTAT	68	AAGATTGAATTATTTAGTAAAATTT	50	C	GTGGGGTGGAGGGTAGATTAGAAAGAGTAGTTTATTAGAAGGAATGTGGAATGTGTTTTAAATGAGAAGTTATRGATGTTTAAATTTTGTAAGATTRTAATTTAANTTTATTTTTTTATAAGTAGAGGATTATTTATTTATATTAATTAATAATTAAATTTTTTAAAGATTGAATTATTTAGTAAAATTT
imprinted_region_6	chr6:030735340-30740465	-80	1406	1546	TGTATAAGATTGTGAAGTGAATGAGGGATT	63	TGGGTAATAAAGTAGGTTTTTAATAAATAT	57	C	TGTATAAGATTGTGAAGTGAATGAGGGATTRNAGGGTGGNNNNNNNNNNNNNNNNNNNNNNNNNNNNAGAATATTTTTTGTTATGTNGGNNNNNNNNNNNNNNNNNNNNNATTTTTAAAGTTTGAAATTATGTTTTATTAATTTTTTGTATTTTAGATTTTRTTATGGGGTGGGTAATAAAGTAGGTTTTTAATAAATAT
imprinted_region_6	chr6:030735340-30740465	-80	2108	2244	GTAAAGGAGGTTTGTGTTTTTAATGAA	59	TGAATGTGTTTATTTAGTTATTGATATTAGAGA	59	W	GTAAAGGAGGTTTGTGTTTTTAATGAAYGGTTTTTAAYGTTGTTTTAGAAGGGYGTTGTAGTAGTTTTTGGTATGTGGATTAYGTTGTGTTGYGGTAAAGGAAGTGTATYGGTGTTATYGTGGTGNTGATTTTGGTTTATTTTATGTGATYGTAGTTTGTTTATGAATGTGTTTATTTAGTTATTGATATTAGAGA
imprinted_region_6	chr6:030735340-30740465	-80	2318	2448	TTTTGGAAGATATAAAATATTTTAAAGT	53	AAGAAGGAAGGGTATATTAAATGGTTAGGGAA	64	C	TTTTGGAAGATATAAAATATTTTAAAGTTNGGGTTTTTGTTGTNGTATTTATTTTTTTTTTATTTTTTATRTGTGTTTTGAGTTTTAAGAGTGAGTATRTATTTAAAAATTTRGGTTATTAATGTRTRGTAATTTTAAGTTTTTAGTTTATGATAATAAAGAAGGAAGGGTATATTAAATGGTTAGGGAA
imprinted_region_6	chr6:030735340-30740465	-80	3340	3471	GATTTAGGAGGTGGTGGTGAAGTAATTTAGGATT	66	AAAATTTTTAGGTTTTGGATTTATAA	53	W	GATTTAGGAGGTGGTGGTGAAGTAATTTAGGATTYGAGAATTTTGGTAATGTTTGGTGTGTTTTAGGATTTTTAGNNNNNNNNNNNNNNNNNNNGTGATTTAAGATTTTTAGATTATNGTATGTGATTTAGGAATTTAGGAGTNGAGATTGTTATAGAGYGATTTAAAATTTTTAGGTTTTGGATTTATAA
imprinted_region_6	chr6:030735340-30740465	-80	3586	3726	TTATAAGTGTTGTTTGGGAGTTAGAAATGGAAATT	64	TTATTTAAAGTAGTAAGAAATTAAG	50	W	TTATAAGTGTTGTTTGGGAGTTAGAAATGGAAATTTYGGGGGATANYGGTAYGYGGTTAGGNNNNNNNNNNNNNNNNNNNNNNNNNNNNNNNNNNNNNNNNGTGTATAGYGTAGTTTTTAATAAGAATGAGTTAGGTGGGTTGGTTTGGTGGTATTAGATAAATATGTTTTTATATTATTTAAAGTAGTAAGAAATTAAG
imprinted_region_6	chr6:030735340-30740465	-80	3823	3959	TTTTAAATTATGGTATTATTAAATATTAGAGAGT	56	TTTTTGTATGGAGGAGGTGTATTGAG	61	W	TTTTAAATTATGGTATTATTAAATATTAGAGAGTGGATNNNNNNNNNNNNNNNNNNNTTTTTTNGTTYGATTGTTAGTTTTTTTGATTGTNNNNNNNNNNNNNNNNNNNGGGGTATTTTTATTAAGGTAATTAAAGTTGANNNNNNNNNNNNNNNNNNNNNNNNNNNTTTTTTTTGTATGGAGGAGGTGTATTGAG
imprinted_region_6	chr6:030735340-30740465	-80	4161	4298	GGTTATATGAAAATGTATGAATAGGTAATAGGATT	61	TGGTATTGTGTTAGGTATTTTTAGT	57	W	GGTTATATGAAAATGTATGAATAGGTAATAGGATTAAANGGNTTTTGAGGAAANNNNNNNNNNNNNNNNNNNNNNNNNNNNNNNNNNNNNNNNNNATGTTTTTGTTTTTTAANGAGGTTTAGTTTTAAAATTYGTNAGTGGATAATAGATTGAGATAAAAATTATYGTGTTTTGGTATTGTGTTAGGTATTTTTAGT
imprinted_region_6	chr6:030735340-30740465	-80	4369	4508	AGGTAGAATTAAAGTTTTGTGTTTTTATTGGATAG	62	TAGTTTTATTAAATTGTAGGTAATG	52	W	AGGTAGAATTAAAGTTTTGTGTTTTTATTGGATAGTGNNNNNNNNNNNNNNNNNNNNNNNNNNNNNYGTTGATTAAAGTTGAGGTAGGTAGTTGAGGTTTTTAAGGGGTGTTGGTTTTTATTTATTATTTTAGGTTTATAGNNNNNNNNNNNNNNNNNNNNNNNNNNNNNNNNNTAGTTTTATTAAATTGTAGGTAATG
imprinted_region_6	chr6:030735340-30740465	-80	4433	4570	ATATTAGGAAGTGAGTTATAAATAAAAT	54	AATTTTAGTTGTTTGTTTTAATTTTAGTTAGT	58	C	ATATTAGGAAGTGAGTTATAAATAAAATTRTTGTTTTTGTATTTGAGTGTATTTTATATATAATNTATTATTTGTAATTTGATGAAATTGNNNNNNNNNNNNNNNNNNNNNNNNNNNNNNNNNTTGTAAATTTGAAATGGTGGGTAAAAATTAGTATTTTTTAGGAATTTTAGTTGTTTGTTTTAATTTTAGTTAGT
imprinted_region_6	chr6:030735340-30740465	-80	4567	4705	TAGGGTGTATTTAAATATAAAGATA	51	GTTTTTAGGATAAATTGATTTGGATTTTTGAAATT	61	W	TAGGGTGTATTTAAATATAAAGATAGYGGTTTTATTTGTAGTTTATTTTTTAATGTTNGTAGTTTTAGTTTAGGAGGTATTATTTTAATTTTTTAGAGAATTTTTTTTTTGGTGATTATGGYGGGTTATNAAGGAAATGGTTTNTAATNNTGTTTTATTTTTNGTTTTTAGGATAAATTGATTTGGATTTTTGAAATT
imprinted_region_6	chr6:030735340-30740465	-80	4760	4890	GGATTTTTGAAATTTAGGTATGGTAAGTTGGGGT	66	AATTTGTTGTTTAGATTTGTAAGAGA	56	W	GGATTTTTGAAATTTAGGTATGGTAAGTTGGGGTTATAAATTTGTGTTTNNNNNNNNNNNNNNNNNNNNNNNNNNNNNNNNNNTTTGAGTGNNNNNNNNNNNNNNNNNNNNNNNATTAAATAAAAGGGAATTATTTTAAGAGTTTGTTAAGAATGTATAAATATAATTTGTTGTTTAGATTTGTAAGAGA
imprinted_region_6	chr6:030735340-30740465	-80	4955	5088	ATATTTAGGGTTAGGGTAAAGTTGTTTATTGGAAT	64	TTATATATGTGTTTGGAAAGAATGG	56	W	ATATTTAGGGTTAGGGTAAAGTTGTTTATTGGAATNTTTTTGGTTTTTTTTTTTAATAGTTTTATAGTTTAAATGTAGATAGTAGTNTTAAATGGGGATTTATTTGGTTAGAGGATATGTATNTNTTAGAATTTAGGAGTAGTTTTTTGTTTAAGGTTATGTAGTAANTTATATATGTGTTTGGAAAGAATGG
imprinted_region_7	chr6:058906901-58908294	-80	225	365	ATAGTAGTATAGTAATAATTTGGTGTAGTGTGTGT	62	TTTTGGATTAGTTTTATTGTAGATT	54	C	ATAGTAGTATAGTAATAATTTGGTGTAGTGTGTGTRTATAATTATNNNNNNNNNNNNNNNNNNNNNNTATTTGTTRTRAGTTRTRAAGTRGTTRTRTRGATRTTATTATAGTTRTTAGTRTTTGTTRTATTTTTAGATRTATTTTGGATTAGTTRTAATTATAGTTGTAGGATTTTTTTGGATTAGTTTTATTGTAGATT
imprinted_region_7	chr6:058906901-58908294	-80	445	585	TTTAAAATTTGTTATTTAGATATTTAGTTTTTAGT	56	GTATTTGATAATTTTTGTTGAAAGT	54	W	TTTAAAATTTGTTATTTAGATATTTAGTTTTTAGTATTYGTTTTTATTTTTGTAGAATTGGTTGGAATTAGTTYGAGGTTGAGATTGTATTTTTTTATATTTGNNNNNNNNNNNNNNNNNNNNNNNNNNNNTATTGTGTGTTTTTTTTTTTATTTNAGTTTTTTAAATTTNTAATGTATTTGATAATTTTTGTTGAAAGT
imprinted_region_7	chr6:058906901-58908294	-80	859	995	GGGAGGGATTTTGGTATTGATTTTGTAAGTGTT	66	TGTTATGTATAGATGTGTAGGGTTTAA	58	W	GGGAGGGATTTTGGTATTGATTTTGTAAGTGTTTGTGTGGTAAATTTTTGYGTTGTGAGTATTTTAGTAGGTNTTATATANTTGTNNNNNNNNNNNNNNNNNNNNNNGGTGAATAGAAGAAANGTAAAGTTTTAGAAGTGNTTAATYGTGTGATATTGTGAAAAGATGTTGTTATGTATAGATGTGTAGGGTTTAA
imprinted_region_7	chr6:058906901-58908294	-80	1026	1165	GATGGTTAATTGTGAAGTGTTTGGTGATAAATGAT	65	TGAATTGGGTTTTATATATTTATAT	51	C	GATGGTTAATTGTGAAGTGTTTGGTGATAAATGATTGTAGAAGTATTTGTGGGTTTTTAAGGAAGTGTAGGANTAAATANGTATTTTAAGATGTATTAAAATGATTTTTTTTTTTTAGTTTTTATGGGTANGTTTAATTTGTTAATTGGAAGTAGTGTGTTTTTNTTTAAAAATTGAATTGGGTTTTATATATTTATAT
imprinted_region_13	chr11:012022822-12027297	-80	263	403	TTTTTATAATGTATTTTATGGATTAT	50	TAGAGAATAAGATGGTTTAAATAAAGGAATTTTT	60	W	TTTTTATAATGTATTTTATGGATTATAAGTAAATGTNNTNNNNNNNNNNNNNNNNNNNNNTGATGAGTGGTTGTATTAATTGTTAGATTTGTTTTTTAGTGTTTTGTATTGGTGGAAGTTGGAATTTTGGGGTTTAGGTNNNNNNNNNNNNNNNNNNNNNNTGAAATAGAGAATAAGATGGTTTAAATAAAGGAATTTTT
imprinted_region_13	chr11:012022822-12027297	-80	333	471	TGAGGGGTGGTGTGGAAGTAGTTTTAGT	68	AAAGGTAAATTTGATAGTTGGTATAGTTATTT	59	C	TGAGGGGTGGTGTGGAAGTAGTTTTAGTTTTTTGGATTTTGGGAAGTTTGGGAGAGTGTTATAAGAGTTTTTTTGTTTGAGTTATTTTGTTTTTTATTTTANNNNNNNNNNNNNNNNNNNNNNATTTGGGTTTTAGGATTTTAGTTTTTATTAGTGTAGGATATTGAAAGGTAAATTTGATAGTTGGTATAGTTATTT
imprinted_region_13	chr11:012022822-12027297	-80	446	581	GATGGTTTAAATAAAGGAATTTTTATGATATTT	58	TGGTTATAAGGTTTAGAATATAGTATT	54	W	GATGGTTTAAATAAAGGAATTTTTATGATATTTTTTTAGATTTTTTAGAGTTTAAAGGGTTAAGATTGTTTTTATATTATTTTTTATTTTGTTGTTGTTTTTTTAGTTAGGTAGTAATTTTGTTAGAAGAAGTTGTTAATTTTTTGTTTTAATATNTTAAANNTTAYGTGGTTATAAGGTTTAGAATATAGTATT
imprinted_region_13	chr11:012022822-12027297	-80	900	1031	TTTTATTTTTGATGTAGTAAGGGTTAAATGGAGTT	63	TTAAGAAAGTTTTATAAGGTATTTT	51	W	TTTTATTTTTGATGTAGTAAGGGTTAAATGGAGTTTGAAGATGTGGGTTGAGTAGTATGTGTTTTAAGGTTATATTTTTTNTTATTTTTGTTNAATATTTTGTTATTTTGGGTATTATTAGATTATAGTTTTTTAGGTTTATAATGGTATNTTNATTTGTGTTAANTTAAGAAAGTTTTATAAGGTATTTT
imprinted_region_13	chr11:012022822-12027297	-80	1351	1481	TGTATTTAATTGTGGGGATAGGTATGAGGTTTTT	65	TGGAGTTAATGGTAATTTTATTATTA	53	C	TGTATTTAATTGTGGGGATAGGTATGAGGTTTTTATGTNGATTTATAANTGAATTTTTGTTGTGTTTTTTGTTNTTTTTTATGTTTGGATTAGAAATTAGGGATTATAGTTTTTGTTTAGTAGTATTNAGAATTGTRTATTAATRGTTAGAAGNNNGTAGTAGATGGAGTTAATGGTAATTTTATTATTA
imprinted_region_13	chr11:012022822-12027297	-80	1926	2066	GATTTTGATTTGTTGGTAGTTAGGGTTTTTAGTTT	64	TGGTGTTGGTTGGGGTGGAATATTT	65	C	GATTTTGATTTGTTGGTAGTTAGGGTTTTTAGTTTTRGTTTTTATTTTTTGTATNNNNNNNNNNNNNNNNNNNNNNNNNNNNNNNNNNNNNNNNNNNNNNNNNNNNNNNNNNNNNNNNNNNNNNNNNNNNNNNNNNNNNNNNNNNNNNNNNNNNNNNNNNNNNNNNNNNNNNNNGTGGTGTTGGTTGGGGTGGAATATTT
imprinted_region_13	chr11:012022822-12027297	-80	2132	2271	AATTTTTGTAGTTATTTATTATATTTTAAATTTAG	54	GTGGTTTTTGTTATTAATAGGAAAA	55	W	AATTTTTGTAGTTATTTATTATATTTTAAATTTAGNNNNNNNNNNNNNNNNNNNNNNNNATTTTTTATTTATTGGTTTAGAAATGAAATTATTTGTTAATATAGATANTAATGTTTTTAGTTAGTAGTTGTTTGGGTGAATGTTTTGNTTAGGTTTTTTATTAATATATTGGTNGTGGTTTTTGTTATTAATAGGAAAA
imprinted_region_13	chr11:012022822-12027297	-80	2183	2323	ATTTTTAGAGAAGTAGTTAGATTATTTGTTTATAT	58	TTATTTTTGGATTAGTGAGTAAAAA	54	C	ATTTTTAGAGAAGTAGTTAGATTATTTGTTTATATTTTGATTGTTTTTTTTATTAGTTGTTATTTTTTTGTTGATGGTAGGAGTTATNGTTAGTGTATTGATAAGAGGTTTGGNTAGAGTATTTATTTAGGTAGTTGTTGGTTGGGGATATTGNTGTTTGTATTAGTAAATAGTTTTATTTTTGGATTAGTGAGTAAAAA
imprinted_region_13	chr11:012022822-12027297	-80	2349	2489	GTAGTTAAAATGTAAATAGGTGATTTGATTGTTTT	61	AAAAGGTTTTATGAATAAAGATTTA	52	W	GTAGTTAAAATGTAAATAGGTGATTTGATTGTTTTTTTGAAGATTTAYGTTAATGGGGAAGGAATAGYGGTTATGGTTATGTGGATAATTTGTTGAGTTTAATTAAAAATATAGAAATGAYGATAANNTTTTTGTTATTTAATTTTAATTAANNNNNNNNNNNNNNNNNNNNNNNAAAAGGTTTTATGAATAAAGATTTA
imprinted_region_13	chr11:012022822-12027297	-80	2415	2545	TTTAAATTTTATTGGAGAATAGTTTAGTAT	55	TGAGTTTAATAAATTGTTTATATGATTATA	53	C	TTTAAATTTTATTGGAGAATAGTTTAGTATAGGAGTTTTRGATAAATGTATATTGGTATTGTAAATTTTTATTTATAAAATTTTTTNNNNNNNNNNNNNNNNNNNNNNNTTAATTAAAATTGGATGATAGAAANNTTGTTRTTATTTTTATGTTTTTGATTGAGTTTAATAAATTGTTTATATGATTATA
imprinted_region_13	chr11:012022822-12027297	-80	2601	2740	AGGTTTAAAAGATGATTAGGTTAATTTTAGTATTT	60	TGGGTATAGTTATTATTTGTTATAT	52	W	AGGTTTAAAAGATGATTAGGTTAATTTTAGTATTTTATTTNTAANGAGAAAAAAGGTTTAGTTATTTTAGNTGTTTATGTTTGTTTATAGTTTAAGTTGGTTYGTATAATYGTTGTTTATTATTTGGTTGAGAGTAGAYGTTAYGTTTTTAYGTTTTAAATTTTTAGGTTTAYGTGGGTATAGTTATTATTTGTTATAT
imprinted_region_13	chr11:012022822-12027297	-80	4169	4309	AAAATGGTGTTTTTGGTGTAATTTATTATTTATTT	60	TTTTTAGGGTTGTTATGAGAATTAG	56	C	AAAATGGTGTTTTTGGTGTAATTTATTATTTATTTTTGAGTTTTGTATGTGGTTTAATTAGTGGATATGGTGGATTTTTGGNNNNNNNNNNNNNNNNNNNGTTRTTTTTGTTTTTGTTTATTAGAGTRANNNNNNNNNNNNNNNNNNNNNNNNNNNGAAGTTAGGAGTAAGAGGTTTTTTAGGGTTGTTATGAGAATTAG
imprinted_region_13	chr11:012022822-12027297	-80	4300	4438	AAAAGTTTATTATGTTTATTGGTTAAATTATATAT	56	TTAAAGTAGGAATATTAGAAAGGAA	54	W	AAAAGTTTATTATGTTTATTGGTTAAATTATATATAGAGTTTAGGAATGGGTGGTGAATTATATTAGAAATATTATTTTTTTNATTTGYGAGAGGAGGGGAGNTTTGAGTGATTATGGTTAGAGAATTTTAGGATTTAGAATTATTTTTATTTTAAATTTTTTTTTTAAAATGTTAAAGTAGGAATATTAGAAAGGAA
imprinted_region_13	chr11:012022822-12027297	-80	4416	4546	GTATAGTAGATGTTTGTTATAGAGTATTAT	56	ATGAAAATGATTTTGGATTTTGAGGTTTTT	61	C	GTATAGTAGATGTTTGTTATAGAGTATTATTTTGTTAGNTAATTTTATATATGGTNTTATANNNNNNNNNNNNNNNNNNNNNGTGGGTGTTTGTTGGTTTTTAAAAGGAGTTTTTTTTTTTTGATGTTTTTGTTTTGATATTTTGGGGGAAGGGTTTGAGATGAAAATGATTTTGGATTTTGAGGTTTTT
imprinted_region_14	chr11:022971045-22974645	-80	2739	2872	GGAATTATTTAAGGATTTAAGGTTGGAGAAATAT	61	AGTGTAGAAGGGATGATTATGATTTA	58	W	GGAATTATTTAAGGATTTAAGGTTGGAGAAATATYGATTTAGTTGTTTTTTTTATAATAAAAYGGGAGYGTGTAGATTTGGTAATAGATGTTTAYGGAAATAYGATTTTTTTAYGTTAAGTTTTATTTTTTTTGTGAAGAGTATGTTTATAAYGTTTGGAATGGAGTAGTGTAGAAGGGATGATTATGATTTA
imprinted_region_14	chr11:022971045-22974645	-80	2896	3036	TGGAATGGAGTAGTGTAGAAGGGATGATTATGATT	67	GGTAATGTGTATGTTTAGTATTAGT	55	W	TGGAATGGAGTAGTGTAGAAGGGATGATTATGATTTAGAYGTAAATTTGGAGTATAGTGAGGAGGAGATTTATTAGTAGTTTTTGGATTTTTATTATGAYGTGTTGTYGGAGTTTAAGAAYGTGGGAAAGGTGATTTAGTTTAAAGTAAGTTGTAATTTGGAATTTTATTTGYGGGGTAATGTGTATGTTTAGTATTAGT
imprinted_region_14	chr11:022971045-22974645	-80	3232	3367	TTTGGAGGAGTGGTATGAATTAGAGTGGTAGTTTT	67	TGAATATATGAAGGAAGTTGTAGTG	57	C	TTTGGAGGAGTGGTATGAATTAGAGTGGTAGTTTTTTGATTTGTTATAGTATTTTTNNNNNNNNNNNNNNNNNNNNNNNNNNNNTGAGNTTTTATTAGAGGAGTTAGTTTAAGTTRGAGGAGATATGTAGATGTTTTTGTTAGTTTTTTTAAATTTRTTGTTGGGATTTTTGAATATATGAAGGAAGTTGTAGTG
imprinted_region_14	chr11:022971045-22974645	-80	3282	3422	AATTTAGAGAAGTTAATAGAGATATTTATATGTTT	57	GAAGAGTTTTTATAGGTGGAAGAAA	57	W	AATTTAGAGAAGTTAATAGAGATATTTATATGTTTTTTTYGGTTTGGATTGGTTTTTTTGGTAAAANTTTANNNNNNNNNNNNNNNNNNNNNNNNNNNNAGGAATATTATAGTAAGTTAAGAAGTTATTATTTTGGTTTATATTATTTTTTTAAGAGAAATAGGGAGTTNGAGAGGAAGAGTTTTTATAGGTGGAAGAAA
imprinted_region_14	chr11:022971045-22974645	-80	3400	3535	GGTGTTGTTTTAGTTGGGTTTAGGTTTTGTGGT	68	TGGAGGAGTGGTATGAATTAGAGTGGT	65	C	GGTGTTGTTTTAGTTGGGTTTAGGTTTTGTGGTTTTGGTTTTGTGGATTTGGATTGNNNNNNNNNNNNNNNNNNNNNNNNNNNTTGTGTTTTTTATGATTTTTTRTTGTTTGTTTGTGAGATTTTTTTTATTTGTGAGGATTTTTTTTTTTNGATTTTTTGTTTTTTTTGGAGGAGTGGTATGAATTAGAGTGGT
imprinted_region_14	chr11:022971045-22974645	-80	3579	3710	TAATTTGGTTGGGAATTAGATGGAGTTATTATG	62	TGGGTTTAAGTGGTGTTGTTTTAGTTG	63	C	TAATTTGGTTGGGAATTAGATGGAGTTATTATGTTTTTTTTTTGTAATTAGTTTTRTTTTGAATATTTTGGGGAATTTGAAGGATATTGTGTTAGGTTTTTATTTTGTAATGAAGTTTNNNNNNNNNNNNNNNNNNNNNNTTTTGTTAAGTTTGATATTAGTTTTGGGTTTAAGTGGTGTTGTTTTAGTTG
imprinted_region_17	chr17:012741260-12743449	-80	375	512	GTAAAGGAAGGGTTTTATAGGAGGG	61	TATTAGGGTGTTTTATTGTTTATTAGTGTTTTGAA	62	W	GTAAAGGAAGGGTTTTATAGGAGGGNAGGGTTTTAYGYGAGGTGAGGGTTTTATTGATTYGGTAGTTNGAGGGTTTYGATTAAGAGTTTTAGGNYGTTTAAAGGTTTTTTTAYGYGAGATTTAGYGTTAGGGTGAAGATTTTNGGGTTATAAGAAAATTTAGTATTAGGGTGTTTTATTGTTTATTAGTGTTTTGAA
imprinted_region_17	chr17:012741260-12743449	-80	1517	1647	GTTATTTTGGTTATGTATGAGGGTGTTATATTT	61	AGGGAGAGTTTAAAGGGTTGGATTTTT	63	W	GTTATTTTGGTTATGTATGAGGGTGTTATATTTTTGYGTAAGATTAGGGTTTTTTATTGGTTANGTAAATGAAGGTGTTTTATTAGYGGANAGGAGGATTTAGAGGGTTTTGTATTATTTAGGTTGTGTTTAGGGGTATATGAAGGTGTTATATTTTATATAAAGGGAGAGTTTAAAGGGTTGGATTTTT
imprinted_region_17	chr17:012741260-12743449	-80	1835	1972	TGTTTTTAATTTAAGGTTTGTTTGAGTTGTAGAT	62	TGTTATTAGGATTAATTATTATTTTT	50	W	TGTTTTTAATTTAAGGTTTGTTTGAGTTGTAGATAANGGGGTTAATGGAAGATGGGTTATTTGTTTNGTTATATTYGTATTTTYGATTTTTTAGTGATATTTTATATTTGGGTTTATTTATTTTTTTTAGTTTGGTTTTATTTTTAGAATTTGGAGAGATTTTTTTGATTTTGTTATTAGGATTAATTATTATTTTT
imprinted_region_17	chr17:012741260-12743449	-80	1917	2055	GGTGGGTTGTTAAAAGAGTTGTTTGTAGTAGT	66	TGGGTTTAGATATAGAATGTTATTGAGA	58	C	GGTGGGTTGTTAAAAGAGTTGTTTGTAGTAGTTATTTAGTAATAGTTTAAAGATNNTAGTGGGTGGGGTATTATRTGGGTGGTAGGTATGAGGATAATAATTGGTTTTGGTGATAAAGTTAGAAGGGTTTTTTTAGGTTTTGAAAATGGGATTAGATTAGAGGGAATAGGTGGGTTTAGATATAGAATGTTATTGAGA
imprinted_region_12	chr10:013089622-13092839	-80	288	420	ATTTTATATTTAAGAAAATGGTTAAGGGAAAATAT	59	TTGAGTTTGGGTTAGGATAGGAGAA	62	W	ATTTTATATTTAAGAAAATGGTTAAGGGAAAATATAGTTAGTTTTTTTTATTAGATAAATNTAATTTAGGAAAGGTTTATTGTGATTATTATATTTNTTAAATTTGGAGTTAAGATYGTATATTTAGTTNTTAATATATYGAAGGTAATATAAATAGYGGTGGGAAGTTGAGTTTGGGTTAGGATAGGAGAA
imprinted_region_12	chr10:013089622-13092839	-80	490	624	GTTTTATTTTTATTTAGGAGATGGT	54	TAAAATATTATAATATATTTTAAATGTTTTTAAAG	52	W	GTTTTATTTTTATTTAGGAGATGGTNAAATTGAAAYGTTYGGAAGTTTNGTTTTTTNNNNNNNNNNNNNNNNNNNNATAGANNTTTTTTTTAAGTAGTTGTGTTTNAATAAGGAYGAAAATAAATGTTTGGGATTNGTTTTAGTTTTTTTTTTAAAATTTAAAATATTATAATATATTTTAAATGTTTTTAAAG
imprinted_region_12	chr10:013089622-13092839	-80	631	771	GTGGGTTATAGAGGGTTTTAATAGTTTTGAGGGTT	67	TGTTTTGAGTTTTAAGAAAGAGATT	56	C	GTGGGTTATAGAGGGTTTTAATAGTTTTGAGGGTTRTATTTTATGATAGTTTTTGTAGAAATTTTATTTTTTTTGTTGNNNNNNNNNNNNNNNNNNNNNNNNNNNNTGGAAGTAATTTTNGTGGTTAAAGGTTTRTAGTATTTAATATTTTAAAGGTATTTAAAATATGTTATAGTGTTTTGAGTTTTAAGAAAGAGATT
imprinted_region_12	chr10:013089622-13092839	-80	1952	2089	TAGTTGAAGATTTTTAGAAGAAGAATTTAT	57	TAAAGTTGATGTGGAGATTGGAGAAAAGTA	63	C	TAGTTGAAGATTTTTAGAAGAAGAATTTATTTTGNNNNNNNNNNNNNNNNNNNNNNNNNNNNATTTTTAAAATATTAAAGTAGTATATTTGTTGTRAGGGGGGATTTTTAATATTTTTGGAGTTNNNNNNNTRGTATAAAGTTAAAATTTTTATTAGTRAGTRATTTTAAAGTTGATGTGGAGATTGGAGAAAAGTA
imprinted_region_12	chr10:013089622-13092839	-80	2581	2718	GAGAATTTTAAAGTGTTAGATTGTGTTTTAAGTT	61	TTTATATGTATTAGAGAATAGGTATA	51	W	GAGAATTTTAAAGTGTTAGATTGTGTTTTAAGTTAGAGNGGTTTTTGTTNNNNNNNNNNNNNNNNNNNNNNNNNNNNNNNNNNNNNNNNNNNNNNATGTTTTTTANNNNNNNNNNNNNNNNNNNNNNNNNNNNNNNNNNNNNNNNNNNNNNNNNNNNNTTTTAGATAAATNTTTATATGTATTAGAGAATAGGTATA
mm10_lactose	chr1:128275674-128286889	-80	50	190	AGTGATAGTTTTTAGGGTTGATATATTTGTTG	61	TGTTAAGAGTATATGTAATAAGAATGAA	55	C	AGTGATAGTTTTTAGGGTTGATATATTTGTTGNGATGTTTAAATAGTTTAAGTTATNNNNNNNNNNNNNNNNNNNNNNNNNNNNNNNNNNNNNNNNNNNNNNNNNNNNNNNNNNNNNNNNNNNNNNNNNNNNNNNNNNNNNNNNNNNNATTRAGGATTTTTTGTAGGATAAATGTTAAGAGTATATGTAATAAGAATGAA
mm10_lactose	chr1:128275674-128286889	-80	744	859	GAAAGTAGGAAAGAGTTTAAGTTTAGAGAAATT	61	TGATTTATATGGTATTTTATTTTATAT	50	C	GAAAGTAGGAAAGAGTTTAAGTTTAGAGAAATTTANNNNNNNNNNNNNNNNNNNNNNNNNTAGATTAGAAAGTTTTTTTTTATAGGTATATTTATTATTTTTTTTGTNNNNNNNNNNNNNNNNNNNNNNNNNNNNNNNNNNGTTTTAATGATTTATATGGTATTTTATTTTATAT
mm10_lactose	chr1:128275674-128286889	-80	1014	1145	TTATGTAAGTTAAATTAGTTAAATTAT	50	TAGAAGTTAAATAAAGTTTTAGTTGTATTTTAA	57	C	TTATGTAAGTTAAATTAGTTAAATTATATTGTTTATTTTTTAGATGATTTATTAAATTTTATAAGAATATGATTATTTGTTAATTANNNNNNNNNNNNNNNNNNNNNNNNNTTTTATATAAGTTRAGATATNTATTAGATATAATTTATAGAGTANTTTAGAAGTTAAATAAAGTTTTAGTTGTATTTTAA
mm10_lactose	chr1:128275674-128286889	-80	1125	1217	GAAGTTTATAGAAGATATTTGTATTTTTGT	56	TTTATTAAATTTTATAAGAATATGATTATT	51	C	GAAGTTTATAGAAGATATTTGTATTTTTGTTGTAATAATTAATTTTATTAGTTTTTAATAATTTAATTTTTTNAGTTATGTAAGTTAAATTAGTTAAATTATATTGTTTATTTTTTAGATGATTTATTAAATTTTATAAGAATATGATTATT
mm10_lactose	chr1:128275674-128286889	-80	1549	1651	AGTATTTAGTTATTTTATGTTTGAT	51	TTGAGTGGAGTTTTAAGGAAATAGTGAGAATTTGT	65	C	AGTATTTAGTTATTTTATGTTTGATTTTTTTAGGTTAAATAATNTAATTTAAAATTTTTTAGNAGAAATAAAGATTATATATRGTTTGAAAATATAAAGTTGATTTATTTTTTTAGTAGTAGTTTTRTTGAGTGGAGTTTTAAGGAAATAGTGAGAATTTGT
mm10_lactose	chr1:128275674-128286889	-80	1672	1787	TGTGTGTGGTTTGAGAATTTTGTAGTAAAAAGTAT	65	TTTAGTTATTTTATGTTTGATTTTT	51	C	TGTGTGTGGTTTGAGAATTTTGTAGTAAAAAGTATTTTAAATGAAATATTGGGTTAGGGGTTGTGGAGTTTGAGTAGGAGTRGTGGTGGTAGGGTGGTTTTGGGATTTTTTTAGGTTTAATAGTTGGTTATTTTATATAAGGNTTTAGTATTTAGTTATTTTATGTTTGATTTTT
mm10_lactose	chr1:128275674-128286889	-80	1894	2011	AGTTTTGTATAATAAAGATGTTTATAGTAAAAAT	57	AAATATTAGTTATTATTTGATTAGTT	50	C	AGTTTTGTATAATAAAGATGTTTATAGTAAAAATAAGATTATTTTGGNNNNNNNNNNNNNNNNNNNNNNNNNNNNNNNNNNNNNNNNNNNNNNNNNNNNNNNNNNNNNNNNNNNNNNNNNNNNNNNNNNNNTGAGTGTAAAGAGAAATRTTAAATATTAGTTATTATTTGATTAGTT
mm10_lactose	chr1:128275674-128286889	-80	2094	2195	TAGATTGGTTATTTTTATTTGTTTGGTATT	58	TTTAGGGTAGTATTGGGAGGAAAAAGTTAG	63	C	TAGATTGGTTATTTTTATTTGTTTGGTATTRATGAGAATAGGTTATAANATAGATGTATTAGTAATTTAGGATATAGNNNNNNNNNNNNNNNNNNNNNNNNNNNNNNNTATTTAGTTATTTTGTTGATATTTTTAGGGTAGTATTGGGAGGAAAAAGTTAG
mm10_lactose	chr1:128275674-128286889	-80	2273	2407	TTTTTGTTTGATATAGGTAGGGTTAGGTTGATTT	64	TGTTGTATGTGAGATTTTAGTAGGAA	59	C	TTTTTGTTTGATATAGGTAGGGTTAGGTTGATTTTTTATTTTAAAATTAGAAGNATAGTAAAATATATTTNANGGTTTAAATATTATAATTTTTAGGAATAATGGGGGTNAAGTGTTTTTTTTTTATTTTAGTTTTATAGTATTGGATTTTGGTTTGGTAAGTGTGATTGTTGTATGTGAGATTTTAGTAGGAA
mm10_lactose	chr1:128275674-128286889	-80	2436	2526	TTTAGGTATGTTTTTAGGAAGGTTTTGTTAT	61	GTTTGATATAGGTAGGGTTAGGTTGATTT	61	C	TTTAGGTATGTTTTTAGGAAGGTTTTGTTATTTTAGTATTTTAGTTGTTTTTTGTTTTTTNTTAGTATTATAGTTTATANGTNNNNNNNGTGTTATTTTRTAGGGGAGAGGAGTTTTTTTTGTTTGATATAGGTAGGGTTAGGTTGATTT
mm10_lactose	chr1:128275674-128286889	-80	2650	2786	TATATAATTTATAAAGTTTAATTTATTTTGT	51	AATTAATATTAGGATTATTTATAGTTAAA	51	C	TATATAATTTATAAAGTTTAATTTATTTTGTGTTTATAGTTATNTTTTTTGTTTTTTTTTTATTAATATAGTAGATATTTAATAAATATGTGTTGGATTAGTATGTTTTATTTTTTAATAGGAATTATNTTTATNGAAGGTATNNNNNNNNNNNNNNNNNNNNNNNTAATTAATATTAGGATTATTTATAGTTAAA
mm10_lactose	chr1:128275674-128286889	-80	2761	2873	TGTAGAAGATTGTAAGAGAATTTTAAGGAT	60	TTTTTATTAATATAGTAGATATTTAATAAA	50	C	TGTAGAAGATTGTAAGAGAATTTTAAGGATANATATTATTAGNGTGTTTTTTTTTTTATATATATATTAGTATNTTGTTTTTTATATATATAATTTATAAAGTTTAATTTATTTTGTGTTTATAGTTATNTTTTTTGTTTTTTTTTTATTAATATAGTAGATATTTAATAAA
mm10_lactose	chr1:128275674-128286889	-80	4137	4260	TGGATAGAGATGAAGGAGAGTAGATGGTAGAGAGT	68	TGTTTTATGGGTTTATTTTTAGTTA	54	C	TGGATAGAGATGAAGGAGAGTAGATGGTAGAGAGTAGAGTRGTGGGGTTTAGGTTTATTTTGAGGGAGGAGTGTTTNAATTTATGTANTTTTTAAAAGAGTTAATTTGGTTNTTTTTTTTAATTTAAATTTTAAANATTTTTTAGAGTTAATAAATTATGTTTTATGGGTTTATTTTTAGTTA
mm10_lactose	chr1:128275674-128286889	-80	5381	5481	GTGAGGTTATTTAGAAAATTTTTATTTTAATTG	57	TGGAGGTTAAAAAGAAATATATTAATA	53	C	GTGAGGTTATTTAGAAAATTTTTATTTTAATTGTTTTTTTTTTAAAATAAGAATGTTAGGAGATAAAAAGTTAGGTTTTGAAATGGGAAAGATATTTGTGATTTTTTATTTAGAAATTTAGTGATTTAAAATTTGGAGGTTAAAAAGAAATATATTAATA
mm10_lactose	chr1:128275674-128286889	-80	8478	8569	TTATTATATTAATGGGAGAAGATAAT	52	AGGAAATTGTTGTTATTATTATTTAGTGAATTAA	59	C	TTATTATATTAATGGGAGAAGATAATRTATGGTTTTTNGTAATTGTTTTGTATATATAAATAATTATNNNNNNNNNNNNNNNNNNNNNNTTTTGTTTTRNATTATTTTTAGATAGTNAGGAAATTGTTGTTATTATTATTTAGTGAATTAA
mm10_lactose	chr1:128275674-128286889	-80	8994	9098	TTTTGATAAGTAAGTTTAATGGGATTGTATGATGT	63	AAATTAGATAATTGATATTAGGTTA	50	C	TTTTGATAAGTAAGTTTAATGGGATTGTATGATGTTAGATRAAGNNNNNNNNNNNGNAGATTATGGTTGTTTGTTTATATTTTTTGGGGTTTTTGTTTTATGTTTTTTGTTAATTTTTATGGTATTTTNGGTTTTTTTNAAATTAGATAATTGATATTAGGTTA
mm10_lactose	chr1:128275674-128286889	-80	9130	9251	TTGTTTTTATTTTAGGGTTTGATGGTAGATT	61	TGATAAGTAAGTTTAATGGGATTGTATGA	59	C	TTGTTTTTATTTTAGGGTTTGATGGTAGATTTAAGAGTATRGATTTTTTTTAGTAAGAATTAGTTTTGTTTTTTTTTGTAGTTTTTTTTATAAATTTATNNNNNNNNNNNNNNNNNNNNNNNATTTGTGTTRTGTTTTGTTGTGGTTRTTTTTGATAAGTAAGTTTAATGGGATTGTATGA
mm10_lactose	chr1:128275674-128286889	-80	9345	9485	TATTTTAAGTTGTAGAGAAGTTTGGTTGGTT	62	GATTTTGAGAAGTTTGTAAGGTATTTTTA	58	C	TATTTTAAGTTGTAGAGAAGTTTGGTTGGTTATTATNTTAGNATTAGATTTTTNTTTNTAGTGAGTRGTTTTTTTATGGTTTTATGTATTRTTGGAGGTAATTTTTATTTTGAAGNNTTTTAAGTTTTTAATTGAAATGAAAATATTTTTGGNGTTGGGAATTTTTTTGTRGATTTTGAGAAGTTTGTAAGGTATTTTTA
mm10_lactose	chr1:128275674-128286889	-80	9527	9617	TTTTTGTGTTGTTTGGAGTTTGTAGT	61	TGATAAGTTATTATTTTAAGTTGTAGAGAAGTTT	59	C	TTTTTGTGTTGTTTGGAGTTTGTAGTRTGGTATTTTTGTTATATAAATATTGTAAGTRTTTTAAGTAAGGNATANTATAGTTAGGTTATTATRGTTTGAGTTAAATTTTTTTTTTTTGATAAGTTATTATTTTAAGTTGTAGAGAAGTTT
mm10_lactose	chr1:128275674-128286889	-80	9729	9830	TGTGTATGTTTGGGGTGTATATTATGTAGT	63	TGTTAGTTTTGTGAAGTTAGAGGTGTTTTT	63	C	TGTGTATGTTTGGGGTGTATATTATGTAGTTNTNGGATTRTAGGAGTTAGTAGGATTTTTTTAGAGTAGGTTGGTGGTTAATAGTGTTAGAGTTTGAGTTTTTATTGTTTTTTTTTAGATGTTGGGTTTATTGTTAGTTTTGTGAAGTTAGAGGTGTTTTT
mm10_lactose	chr1:128275674-128286889	-80	10500	10591	GATAGATGTTTTTAGGTAGTTATTAGGTTAAGTTA	60	TGAATTTTAGTTGTTTAAAGTGATG	55	C	GATAGATGTTTTTAGGTAGTTATTAGGTTAAGTTAGAGGATTATAGAAATATTGGGGTTGGTATTTRTTGGGTGATTATAGAATATAAATGATTATGAAAATATAAGATTATTATTTAATTTRGGATGAATTTTAGTTGTTTAAAGTGATG
mm10_lactose	chr1:128275674-128286889	-80	10630	10765	TTTTTAGTTTAGATGTTTGTTTATA	52	TGAGGATAGATGTTTTTAGGTAGTTATTAGGTTAA	62	C	TTTTTAGTTTAGATGTTTGTTTATAGTTTGANTTTTTTATTTRTTAGTAGGTGTTTTAGGNGTTTRGGGTTGGTGTTGTTNGTAGAGATTAGGGNTTTGTTGTAGGANTGAGTAGTTTTAGATTTTTTTGTTTATTTTTAATTTANGGTGGTTTTTTTTTTGAGGATAGATGTTTTTAGGTAGTTATTAGGTTAA
mm10_lactose	chr1:128275674-128286889	-80	10886	11018	AGTATTATGGATAATTTTGAATGGGTTATAGGT	62	TATTTTTGTTTTTAGTAATTAGAAGGT	54	C	AGTATTATGGATAATTTTGAATGGGTTATAGGTTTNGTAGANAGGTTTRGNGTGTATTTTGTGAATTRTTTTGATTTTTTNTTGTTAAGGATTTTTAAGGTRTTAGTTAAGGTTTANGTTTTTATAGTTTRNTGTAATGGTTTTTTTGATTTTGTATAAGGATTTTATTTTTGTTTTTAGTAATTAGAAGGT
mm10_lactose	chr1:128275674-128286889	-80	11127	11251	TTTTAGAAAGATATTGATGGTTTTGTATATT	58	TGAAGAAGATTTATATTAGGTTTGTGTTT	59	C	TTTTAGAAAGATATTGATGGTTTTGTATATTTANGATAGAGGATTTGTNAAGATATAGGATGGGTTTTTAGAGTTGAATTTATATTTTATTATTAGGATAGTGGGGATAATTANGAGTTTGGTTTTAGGAGGTNTGGTATATAGGTGTTTTGATGTGAAGAAGATTTATATTAGGTTTGTGTTT
mm10_lactose	chr1:128286890-128298105	-80	60	177	AAATGGTTAGAGGTTTTATTATAGTTTAGATTT	59	AAAGATATTGATGGTTTTGTATATTTA	54	C	AAATGGTTAGAGGTTTTATTATAGTTTAGATTTTTTGTTTTTAAAAGTTTTTGTTTTTTTATGGGAGAGTATTTTAGGGTTTTNATTTAGATTAGTNNNNNNNNNNNNNNNNNNNNNTAGTGGGGTTAGTTTAGGTTATTTAANTTTTAGAAAGATATTGATGGTTTTGTATATTTA
mm10_lactose	chr1:128286890-128298105	-80	440	577	TTTTTGGTTTTTGAGTTTAAGTATTTGTTTGAAGT	63	TGTTTTGTAGTAGGTTAAGAGTGGT	60	C	TTTTTGGTTTTTGAGTTTAAGTATTTGTTTGAAGTTAGAATTTAAGGTTTTTTTTTTNTTTAGATTTATRTTTAAGTAAAATTAGTTGTTTGTATTGGTAAGATTTTAGTNTNNGATTTRAGTTTTTTGAAATTTTTAGGTTTTTTTGTTTTTTGGNATTTTTGTATATTATTGTTTTGTAGTAGGTTAAGAGTGGT
mm10_lactose	chr1:128286890-128298105	-80	630	756	TTTTTAATTTATGTTATAGAGAATGGAGTGTTT	60	TGTTTTGGTATGTTAAGGTTTTTGGTT	61	C	TTTTTAATTTATGTTATAGAGAATGGAGTGTTTTRATRAGGAGATTTAGAATTTAATGATATNGATAGNATTTATTATTTTTRTAGTTATATTAATGAAGTTTTTAAAGGTAAGAGTTTTTRTATNTATTGNGTGNGTATTTTAGTATTTTTAGGAGGATGTTTTGGTATGTTAAGGTTTTTGGTT
mm10_lactose	chr1:128286890-128298105	-80	818	955	TGAAGTGTTTTGGGAGAAGGGTAGTTTTTATAAGT	67	TGAATTGGTTGAAGGAGGAGTATAA	60	C	TGAAGTGTTTTGGGAGAAGGGTAGTTTTTATAAGTAAGANTTGGAGTTTATAAATAAGAGTTGATTTTTATTTTGTAAATTTGTAGGGGAGTTGTTTTTATTATAGATTRTTTTTGGTTAGATTTTGGTNNNNNNNNNNNNNNNNNNNNTTTTTTTGGTTTTTRGAGGATTTTGAATTGGTTGAAGGAGGAGTATAA
mm10_lactose	chr1:128286890-128298105	-80	1050	1186	TTAGATATAGTAGGTATTTTATTGT	51	TTTGAAGGTAGTGTTTGTATGTTAGTAGAAGATAG	63	C	TTAGATATAGTAGGTATTTTATTGTNATRAGTNGTTTTTTTTTTTTTTTTATTTTTGTAGAAGGGTTAGGGATGTGGATATTTGAGTGAGTTTTAATGTTTGTTTTTTGTTATTATATAGATGAGTATTTTTAAAATGATAGGTGATTTGAGGATTTNNNTTTTGAAGGTAGTGTTTGTATGTTAGTAGAAGATAG
mm10_lactose	chr1:128286890-128298105	-80	1266	1364	TTTTTATTTTTATTTGGAATTAGAGTTAGATTT	57	TGTTGTAAAGAGTTTGGGGATGGAGAA	65	C	TTTTTATTTTTATTTGGAATTAGAGTTAGATTTTTTATTTGTTTTTRTGNAGTTTTNAAGTTTTNAGTTTGTTTTTTTAGAAATTTTTTTTAGGGTTTATGAGATAGAATATTTAGTTTAGTRGAATTAAGTGTTGTAAAGAGTTTGGGGATGGAGAA
mm10_lactose	chr1:128286890-128298105	-80	2059	2181	TTAATTATTATATTATTGTTTTAGTTTATAAT	51	TTTTATGGTGTGGATATTAGGGTGTGTT	63	C	TTAATTATTATATTATTGTTTTAGTTTATAATTTTAATTATRTNGTTGTTNTTTTRTTTTTTGATGTTRATAGGTAAGGTGGTTAATAGGGTATNTGAGGTAGAAAGTRTTTTATGTTTGGTTTNTGTTTRGGTTTGTGTGGTTTTAGAATATNTTTTATGGTGTGGATATTAGGGTGTGTT
mm10_lactose	chr1:128286890-128298105	-80	2252	2369	TTTTTAGGGTTGTGTTTTATTTATAGTTAAGGGT	63	AGAAGAAGAAGATTTAGGGTATTTTT	57	C	TTTTTAGGGTTGTGTTTTATTTATAGTTAAGGGTTTGGAGTTTTGAGTGTTTTTNATTTTGTTTAGATATRTTTTTTAAAGTGGGATTTTTTTTGAAGGTTTATTNTTTAATGGTTTTTTTTTTTTAGGTTTTTTGAATTTATAGAGAGTRAGAAGAAGAAGATTTAGGGTATTTTT
mm10_lactose	chr1:128286890-128298105	-80	2439	2539	AATGGTAAAATTTTGAATGTTTGAA	56	TGGGGAGAAGGGAAGTAGTATATAGAAGGGTTTTT	68	C	AATGGTAAAATTTTGAATGTTTGAAGNNNNNNNNNNNNNNNNNNNNNNNNNNNNNNNNNNNNNNNNNNNNNGTAGTTTGTTAGGAGTTTATATNNGATAGTGAGGTGATGGGTAGGGTGGTTTTTTGGGGAGAAGGGAAGTAGTATATAGAAGGGTTTTT
mm10_lactose	chr1:128286890-128298105	-80	2634	2766	GGGTGAGGAATATAAGTTTAGTGTAAGAGTGAG	65	TGTTAAGAGTATATAGGAATTATTTAA	53	C	GGGTGAGGAATATAAGTTTAGTGTAAGAGTGAGTNTAGAAAAGTGTATATATTTAATATTGAGTTTTTAGAGAAATTTTNTAAGTAAGGTTAGATANTAGAAGGTRTTTGAATAGAGTAAGTTTAGGGGAAGTRTAGGGATTTATTAAGGGTRAGTTGGGAGGATTGTTAAGAGTATATAGGAATTATTTAA
mm10_lactose	chr1:128286890-128298105	-80	2831	2921	TGTGTTTTAGGGTTGGGGTATAGATAGAGTAT	65	TGAGGGGTATTATGGGTTTTAGAGAGAA	63	C	TGTGTTTTAGGGTTGGGGTATAGATAGAGTATATGTANNNNNNNNNNNNNNNNNNNNTTGTTGTTATNTAGGTTTTGAGTTGTGTGTGTTTGGAAGTTAGGTAGGGTTTTGAGGGTATTAGTTGAGGGGTATTATGGGTTTTAGAGAGAA
mm10_lactose	chr1:128286890-128298105	-80	3000	3092	GGGTGATGAGATATTATGGAATTTTATTT	59	TGGAGTTAGGTTTTTATAGTAATAAGGATTT	60	C	GGGTGATGAGATATTATGGAATTTTATTTTTTTATTTTTTTAGGAGAAAGATAATTTTAAAGAAATTTGGGAGGTTGGTTRTGTAGATTTTGGGGATTTTATAGTTANGGTAGGATATTGGTGGAGTTAGGTTTTTATAGTAATAAGGATTT
mm10_lactose	chr1:128286890-128298105	-80	3200	3314	TTATTATGGGATATTTATAATTTTAGTTTTTATTA	55	TGTTATTGTATATTTGGGTTAGAAT	55	C	TTATTATGGGATATTTATAATTTTAGTTTTTATTATGTTGTATATATNTGGTTTRTATAGGGTAGGTTTTGATGGGTAAGGTTTGGTTAGGGTTTGATGTGTTAGTTTGTAAGTGGGTATTNTGGTTTTTTTATATAGTTGTGTNGAGTTGTTATTGTATATTTGGGTTAGAAT
mm10_lactose	chr1:128286890-128298105	-80	3423	3515	TTTAGGTTTGAGAATTATTTAGTTGTT	56	GGAGGAGGAAAGGAATTTAGTAAGTATGTTTTT	64	C	TTTAGGTTTGAGAATTATTTAGTTGTTNTTTGGAGTGTAGTATGTGTAANATTATAAAAAGANGGTTTTTGGTTTTGTGGGGATANATTTATTAGTTTTTTATTAGTTATGTGGTTTRTGGAGGAGGAAAGGAATTTAGTAAGTATGTTTTT
mm10_lactose	chr1:128286890-128298105	-80	3597	3729	GGGGATTGTAGGGTATATGTTTGTTGTTATGTTAT	65	TGTTAATTATAGGAGTGATGTTTAG	55	C	GGGGATTGTAGGGTATATGTTTGTTGTTATGTTATTGAGTTAGTAGATGGTAGTGTTTTATANAGTATTNGTTTTTTTTTTTAGTTTTTTATATTTTTTGTTAGNAGTAGTTGTTAGTTATGGATTTTATAATTGTTAAAGATGAGGAATAAAGGTTAGGGTAGTAGTGTTAATTATAGGAGTGATGTTTAG
mm10_lactose	chr1:128286890-128298105	-80	3747	3839	GATTTTGTTTTAAGAGTGTTTATTTTTAAGTAATT	59	TGTTTGTTGTTATGTTATTGAGTTA	56	C	GATTTTGTTTTAAGAGTGTTTATTTTTAAGTAATTTTATTGTTATATTTTAAGGATAAATTTTTAGTTTATTTAATTTTAGTTTGTTATTTTGTGTRAAAGTAATTGTTTGGGGATTGTAGGGTATATGTTTGTTGTTATGTTATTGAGTTA
mm10_lactose	chr1:128286890-128298105	-80	5033	5155	GAGATTATTTTGAGGTGATGAAGATAT	58	TGTGTTAAGAAGATTGTATGTAGTAGATAGTAT	61	C	GAGATTATTTTGAGGTGATGAAGATATRGATTTRTGATAGAAGTTTGGTRGNNNNNNNNNNNNNNNNNNNNNNAGTGTTGGGTTTATANNNATGAGTGTGTGGTTTGGGTGGTAGTGGGTAGGTAGGGTNTTANGTTTATAGTTTTGTNTGTGTTAAGAAGATTGTATGTAGTAGATAGTAT
mm10_lactose	chr1:128286890-128298105	-80	5216	5353	TTTTTGGAAGTTAATTTTATAGTAAATAGATATT	57	GGGGGTTGGTTTGTATATTTTATTTT	59	C	TTTTTGGAAGTTAATTTTATAGTAAATAGATATTTATAGGGAATAGTATGTTTNGTGAAGGTTATGGTTTAGTTTTTTTTAGGGNTGTTAGAGTTTGTGAAAGGTGAGAGATNTTTTTTTTNTATTAGTTTTAATTAAGATTTATTATRTTTTTTTTTTTTATAGTTTATGGGGGGTTGGTTTGTATATTTTATTTT
mm10_lactose	chr1:128286890-128298105	-80	6623	6723	ATAGATGGAGATTAAGTATAATGGTTTTGGATT	62	TGGTAAAAGTTATGGATGATAAGAGAT	59	C	ATAGATGGAGATTAAGTATAATGGTTTTGGATTRAATTTAGTTTTGTTTTTATTTGANNNNNNNGAGTTTAAGGGGAATGTTTTATTTTTNTATTTRTNTTRGAATTTTTTTTATTTATTTAGAGGTGTGTTGTGGTAAAAGTTATGGATGATAAGAGAT
mm10_lactose	chr1:128286890-128298105	-80	7048	7187	AGATAGTGTGTTGGAAATTTTGTTTTTATAGGTTT	63	TTTTTGTTGATATTTTTGTGTGTTT	56	C	AGATAGTGTGTTGGAAATTTTGTTTTTATAGGTTTTTTTATAAGTATTTTTTGTTGTTTGNTTTTTTGAGAAANNTATAATAGGTTGATTATTTTTNNTTNTTTAGTAGGGGAAATTGGAATTTRGGTTTTTTTAGNGTTAAATTTTTTATTTTATNTRTAGATAGGATGGTGTTTTTTGTTGATATTTTTGTGTGTTT
mm10_lactose	chr1:128286890-128298105	-80	7214	7304	GTAGTGGGGTGTTTGTTTTAGGTAAAGGTTTT	66	TGTTGGAAATTTTGTTTTTATAGGTTTT	58	C	GTAGTGGGGTGTTTGTTTTAGGTAAAGGTTTTTRTTTAANTNNNNNNNNNNNNNNNNNNNAATATTTTTAGTATTGTGAAGATTTRAATTTTAGGTGGTATGAGAATTNTGGTTAGATAGTGTGTTGGAAATTTTGTTTTTATAGGTTTT
mm10_lactose	chr1:128286890-128298105	-80	7402	7497	GTTTTGATTTGTTTATAGGTGATTATGTATTATTG	60	TGGGGGATAAGGTTAAGTTTTGGAT	62	C	GTTTTGATTTGTTTATAGGTGATTATGTATTATTGGGATTTGTTTTAGGTNTTGTAGGATRTTGGGGGTTGGGAGAATRAGATAGTTGTNTAGTRGTTTAAGGATTATGTTRATGTGTTTTTTTRGAGGTTGGGGGATAAGGTTAAGTTTTGGAT
mm10_lactose	chr1:128286890-128298105	-80	8269	8409	TAAGATTGTTGAGGATGTGGTGGTTTTT	64	ATTATAGGTGAGGATGTGGTTTTTGGAGGTAG	66	C	TAAGATTGTTGAGGATGTGGTGGTTTTTTAGAATTTGGGTRTGTTTTATTATTRTTTTTTTNTTTTTTGGNTTAGAATTTTTTTNGATRGAATTATTAAGTTTATTAATRAAGTAGGTTTTAATTATTATGTNTRATTTATAGATGTNNNNNNNNNNNNNNNNNNNATATTATAGGTGAGGATGTGGTTTTTGGAGGTAG
mm10_lactose	chr1:128286890-128298105	-80	8541	8662	AGGTAGTATAGTAGTAGATTGTAGTG	57	TGGAGAGTAGATGGTAAAGGATTTAGTATTTGGG	66	C	AGGTAGTATAGTAGTAGATTGTAGTGNGGTGTANTTTNAGTATTTGGAGGTRGGNTATGTAGAGGAGGNTTTNGAGNTAATNTTAGTRNATTTGTGTTTGTTTAGATGATTTAGATTNTTTTTTGTTATTNTGAGGTTGAAGGTGTRTGGAGAGTAGATGGTAAAGGATTTAGTATTTGGG
mm10_lactose	chr1:128286890-128298105	-80	8991	9093	GTGTGTTTGGATTATAAAGTTTTTATAG	56	TGTTAGTATTAATTGGGAAAATATAGTGAATT	59	C	GTGTGTTTGGATTATAAAGTTTTTATAGNAGTATTTTGGTTTTTTGTTTGGTTGTTTTTGGAGNTGGTAGGNGATGTGAAAGTGTTTATTTAAGTTTTTTAGTGAGTATTTATTAAAGGTTAGAGTTTATTGTTAGTATTAATTGGGAAAATATAGTGAATT
mm10_lactose	chr1:128286890-128298105	-80	9125	9215	TAAAATGTTTTAAAGTAAATTATAGAAGT	54	TTGTGTGTGTTTGGATTATAAAGTTTTTATA	60	C	TAAAATGTTTTAAAGTAAATTATAGAAGTNGTATTTTTGTATTNATAGATTATTATAGATAGGTNTTTTTTAGGAGTTTATTRGAAGGGAGTTAGAGGGAGGAGGATRGTATNGAAATATTGTGTGTGTTTGGATTATAAAGTTTTTATA
mm10_lactose	chr1:128286890-128298105	-80	11078	11217	AGATTTTTATTGTGTTTATGTTAAAGGAGGTAAAT	62	TAAGTTATTTGTTAGGGAATTTATA	52	C	AGATTTTTATTGTGTTTATGTTAAAGGAGGTAAATRNAGAAAATGNGATGTTTTTATTTTTTTTTAGAAAAAGGAAAGGTAATGGTRAGGGGGTGGTTTAGGGTAGGTTTRTTTATTATTATTATGTGTGAGANTTNGGGATTGATTTTTAGNGTATATRGAAATAGTAGTAGTTAAGTTATTTGTTAGGGAATTTATA
mm10_lactose	chr1:128286890-128298105	-80	11245	11335	GGGTATGTTAATAGATAATTTTTATTTGTAGGT	59	TATTGTGTTTATGTTAAAGGAGGTAAA	58	C	GGGTATGTTAATAGATAATTTTTATTTGTAGGTTTTTTTATTNGGTTTATTTAAGTAGGTAGTTGGTTTAAATTGNTTTTAAATTGGGTTTGTTTTTTTTTTGATGNTTTGATATTAGATTTTTATTGTGTTTATGTTAAAGGAGGTAAA
mm10_lactose	chr1:128298106-128309321	-80	29	148	GGTTGAGTTATGATAGAATGTTTTGGAAAGGGT	66	TATTGTGTTTATGTTAAAGGAGGTAAA	58	C	GGTTGAGTTATGATAGAATGTTTTGGAAAGGGTATGTTAATAGATAATTTTTATTTGTAGGTTTTTTTATTNGGTTTATTTAAGTAGGTAGTTGGTTTAAATTGNTTTTAAATTGGGTTTGTTTTTTTTTTGATGNTTTGATATTAGATTTTTATTGTGTTTATGTTAAAGGAGGTAAA
mm10_lactose	chr1:128298106-128309321	-80	406	511	TAGAGGTTATTATTAATAATGGTATGTTTTTAGTT	59	TGTATTGTTGTTGGGTATTAAGTTT	58	C	TAGAGGTTATTATTAATAATGGTATGTTTTTAGTTAAGGAGGATGAGTTTTTGTATGGAGAGTTTTTTAAGGGTTTTATTTGGAGTGTAGTNTTTGTTTTTTATTAGGTGAGGATTTTGGAGTTATGGAGGTTRGTTTTTTGTATTGTTGTTGGGTATTAAGTTT
mm10_lactose	chr1:128298106-128309321	-80	575	688	GGTATTTTTAGTTTATAGGTTGGATGGTGTT	62	AATAGTAAGAGTTTTAGTTAGATATTATA	53	C	GGTATTTTTAGTTTATAGGTTGGATGGTGTTGATTTTTRAGGTTATTTTGTTTGGNTRTTGATGGATAATTTTRAGTGGTTGTATRGTTATATTATGAGATTTGGNTTGTATTATRTTRATTTTGATTATGTGAATAGATTTTRAATAGTAAGAGTTTTAGTTAGATATTATA
mm10_lactose	chr1:128298106-128309321	-80	767	858	TATTGAAGTTAGTAAAAAGTAAAAGTGATAAAGT	60	TGTTTGAGGTTTTTGTTTATTGGTGT	61	C	TATTGAAGTTAGTAAAAAGTAAAAGTGATAAAGTAATATGTTGTTTTTTTGGNAAGTAAGTGATNGTGTATATATTTGTGGTTTAGGGATANAGTTTGGAGTTTAGTGTTAGTATATGNTTAGGTTGTTTGAGGTTTTTGTTTATTGGTGT
mm10_lactose	chr1:128298106-128309321	-80	1763	1880	TATTATTGAGAATGGATAGGGGTTGAT	60	TTTTATGTTTTGGTAGGTGTTTTGAAAGGTTTA	63	C	TATTATTGAGAATGGATAGGGGTTGATAANTTTTATRTTGGATGATATRGAAAGGATATTTTATTATAAAATTTATATNAANGAGGTTTTGAAAGGTATATGNAAGTTTAGNTTRTTTTTTTAGTTTTTTTNTAAATTATGTGTTTTTATGTTTTGGTAGGTGTTTTGAAAGGTTTA
mm10_lactose	chr1:128298106-128309321	-80	1950	2042	TAGTATGTTATTTTTAGATTGAATTTATTTAGTTA	57	TGTTGAATTGGATTAAGGAGGAGTA	60	C	TAGTATGTTATTTTTAGATTGAATTTATTTAGTTATGATAATGATATGGAGTTAAAGGTTAGTGATATGAATTTTTTAGTTTTGATTTTTATGATGNATTAAGNTRTGTTTTGGGGGATGAGGAGGTTGTTGAATTGGATTAAGGAGGAGTA
mm10_lactose	chr1:128298106-128309321	-80	2042	2181	TGGAATGTGGGGAATAGGAGTGAGTTGTAGT	69	TGATAATGATATGGAGTTAAAGGTTAGTG	60	C	TGGAATGTGGGGAATAGGAGTGAGTTGTAGTATNTGGTTAGTTTTTRTTTGTTTAGTTTTATNGAAGAGGAGAAGAATTATATTAGAGGTATNGTTRANGTTTTTTGTATTAATATNNNNNNNNNNNNNNNNNNNTAGTATGTTATTTTTAGATTGAATTTATTTAGTTATGATAATGATATGGAGTTAAAGGTTAGTG
mm10_lactose	chr1:128298106-128309321	-80	2233	2360	ATGAGAAGTATAGGTAGGAGTAGAAGGGGGTTAT	67	GATTATTTAGATGTTATGAAATGGAA	54	C	ATGAGAAGTATAGGTAGGAGTAGAAGGGGGTTATTTTTNTGAGTTTTAATATTTATTGGGTTRAATTTAAGGATTTRGGGGTTTAAAGGGATRTGGAAGTTRTTGANTRGATGTTGTAGTTTAATTTGGGTTGGTTTGTNNNNNNNNNNNNNNNNNNNNGGGATTATTTAGATGTTATGAAATGGAA
mm10_lactose	chr1:128298106-128309321	-80	2449	2544	TTTTGTTTTAAGATTTTTGGTGATAGAGTTAAGT	62	TATAAGGTTAGTTATGTAATTATTAA	50	C	TTTTGTTTTAAGATTTTTGGTGATAGAGTTAAGTTTTGGATGATNTTTAATGAGTTNTGGTGTTTNGTAGTGTTAGGTTATAGTTTAGGGATATTNTTTTTAAATGTGTAGGATTTRGGTTTATTATTTTATAAGGTTAGTTATGTAATTATTAA
mm10_lactose	chr1:128298106-128309321	-80	2575	2682	TTGATTGATAGATTGTTGGAGAGTAATATTT	60	TGTTTTAAGATTTTTGGTGATAGAGTTAA	59	C	TTGATTGATAGATTGTTGGAGAGTAATATTTTTTTTATGGTGATATTTTTTTATTGGGATTTGTTTTAGGTTTTTTAGGATATTGGAGGTTGGGAGAATTTTTTTTTGATTGAGTTGTTTRATAGTTATGTNGATTTTTGTTTTAAGATTTTTGGTGATAGAGTTAA
mm10_lactose	chr1:128298106-128309321	-80	2962	3102	TTTTAGAGTTAGGGTTGTTTTTAGTTTTT	59	GGAGGTTGGGATGTTGATGGTAAAGGTTTTA	67	C	TTTTAGAGTTAGGGTTGTTTTTAGTTTTTTATTNGAGGTGTTTTTTAAGGTTAAAGTAGTGTGGGAGAAGTTTTTTAGGTAGTTTAAGTTTGAAAGAGATTTATTTTATTATGGTATATTTTRGGATGATTTTTTGTGGGGTRTATTTTTTTTAGTTTATTAAATTRAAGGAGGTTGGGATGTTGATGGTAAAGGTTTTA
mm10_lactose	chr1:128298106-128309321	-80	3179	3270	AGGATTTTTGGGTTATAGTTAGAGGTTTGGGTTAT	66	TGTTAAGAAAGTTAAAAGAAATTTA	52	C	AGGATTTTTGGGTTATAGTTAGAGGTTTGGGTTATATTATGTTAATTTTAANGANAGTAGTAGGTTATRAATTTTTAGGAAATTTGTTTATTTTTTTATTAGTATTATTGAAAAGAATRGTTTTTTTGTTAAGAAAGTTAAAAGAAATTTA
mm10_lactose	chr1:128298106-128309321	-80	5080	5194	AGAGAAGTTAGTGAGTAGGGGTAGGATTGGATAGT	68	TGTTTTTATTTTTATGTGAATTTTT	52	C	AGAGAAGTTAGTGAGTAGGGGTAGGATTGGATAGTTAATATTATTTTAGTTAGAGTGAGAAGATAGGAAATGGTTNAGTATATTTTTTATATTTTTTTTAGTTATAGATTTTTTATAGANAGTGGGGAGGTTAGTTTTATATTAGTTTGTGTTTTTATTTTTATGTGAATTTTT
mm10_lactose	chr1:128298106-128309321	-80	5293	5433	ATTTTTAGTGTGTAGTGGATATAGAAT	57	GATGTTAAGTGGTTTTTAGTATATAGGTTAGGA	61	C	ATTTTTAGTGTGTAGTGGATATAGAATNGATTGATATTTGNGATAGGATTTTAATTTATGGATTNTTTTTAGGNTATTAGTTTTTATGAGTTTTATTTTTTTTAGTTGGTTGTTTAGTTTGTATGGTATTTTTTTGTTTTTTATATTTTTTTATTTAAGTGGGAAAGGATGTTAAGTGGTTTTTAGTATATAGGTTAGGA
mm10_lactose	chr1:128298106-128309321	-80	5734	5872	GTGGTGTTTTGGGGTATAAGGAGGTTGT	67	TGTTTAAGGGTAAGAGAGATATTGATTTTAAG	60	C	GTGGTGTTTTGGGGTATAAGGAGGTTGTTTTNGTTTNTTTTTTTGGAATATATRAAAGGAAAATTTTTAATTTTTTTGGTTGGAAATGGTATGTTAATAGGGGAAGGNTTRGATTTGTTTGATGATTTAATGAGAGTAAATTATTTAAATTTGTATATNAATRAGGTGTTTAAGGGTAAGAGAGATATTGATTTTAAG
mm10_lactose	chr1:128298106-128309321	-80	6203	6311	TTAGAATTTGGTATTATTATAATTATTATTAT	52	TTTATGTTAGGTTGGTTTGTATATTTTA	56	C	TTAGAATTTGGTATTATTATAATTATTATTATTRTTAAAAGTAGTAGGGATRTRTGGGTATTGTGTTTAATTTAGATTGGGTRGAGTTTTTGGATNGGAAGAGTTTRTAGGATTTTGTTGTTGTTRAGTRTTANTTGTATTTTATGTTAGGTTGGTTTGTATATTTTA
mm10_lactose	chr1:128298106-128309321	-80	6345	6466	ATTATGAGGTAGTTTATTAAGTTAGTTATATTT	57	TGTTAGAATTTGGTATTATTATAATTA	52	C	ATTATGAGGTAGTTTATTAAGTTAGTTATATTTTAGATTTATNGTTGTTTTTGTTGTTTTAGTAGGAATTTGGGAATAGTGATTTGATAGTGNTTTTTTTATTANNNNNNNNNNNNNNNNNNNNNNAGGTGGTTTATTTGATTTTTAAGGTRTATGTTAGAATTTGGTATTATTATAATTA
mm10_lactose	chr1:128298106-128309321	-80	7053	7184	TTGTGGTTTTGAATTTTAAGAGTAGTTAGTTAAGT	63	TGTAGTTTGTGTTTTTGTTTGGAGG	61	C	TTGTGGTTTTGAATTTTAAGAGTAGTTAGTTAAGTRTTTTTTTTTTTGAGTNNNNNNNNNNNNNGTTTAGTTTNTRTTNTTTTAGGGTTTATRATTTAGGTTTTGTGGTTGTTGTGATAAAGATGTTNTAAGTTGGGTTTNAATAGTTTTTTGTTTTTATTTTTTRTGTAGTTTGTGTTTTTGTTTGGAGG
mm10_lactose	chr1:128309322-128320537	-80	840	939	AGGTTTAAAGGGGAAGTTGGAGGAGAAGTAG	68	TTTTTAGTTTAAGATATTAGGAAAAGTGT	57	C	AGGTTTAAAGGGGAAGTTGGAGGAGAAGTAGTTTTTTTTAGAAAGGTATTTGGGTTTTATATAGTTTGTTTTTTTATNGTTAGATTTTTTTAAGTGTATATATTAGTAGAGTTGATATTTGANTTTGTGTTTTTTAGTTTAAGATATTAGGAAAAGTGT
mm10_lactose	chr1:128309322-128320537	-80	1218	1318	ATAAATAAAGATTAAGTTTAGATTGTTGGGTTT	60	TTTATAAAGGTAATTATTGGGGATTAA	55	C	ATAAATAAAGATTAAGTTTAGATTGTTGGGTTTGATGTTAGTGTTTTTTTGAGTTGTATRTTTAGTTTTGAGGAGAGGTAATGTTANTTGTATAGATAATTATAAGAAATTGGTATTGTGGGTTTTGTTGTTTTTTATAAAGGTAATTATTGGGGATTAA
mm10_lactose	chr1:128309322-128320537	-80	2029	2167	GGAAGATGGTTAGATTGGGAGTTTGT	63	TGGAAATAGTTTGTGTTTTTATGTTATATGTAGT	61	C	GGAAGATGGTTAGATTGGGAGTTTGTRAATAAGGTTAAGGTTTTTTGTANTTTTGATAGTGAGTTTTTATTTTTTGTTTTAAGATATNAGGAGGTTTTGTAGAGATGTTAAGGATGTTTRATATRGATATRTAAATTTTTAGTTTTAGGTGGGAGTTGTTAGTATGGAAATAGTTTGTGTTTTTATGTTATATGTAGT
mm10_lactose	chr1:128309322-128320537	-80	2247	2338	TTTATATTTTAAAATTTTAGGATTGTTTA	52	TGGTTTGTTGGGTAGTAATGTTGAAATTTGG	65	C	TTTATATTTTAAAATTTTAGGATTGTTTATNGATTGGAATGAGTTTTRTTTTATTGTTTTTTAGATTTTTGGAAGGTGATTGGATTAATTGTGATTNGTGTTGAGTGATGTTTTATATATTGGTTTGTTGGGTAGTAATGTTGAAATTTGG
mm10_lactose	chr1:128309322-128320537	-80	2400	2524	AGGTTGTTGGTGGTTGATGGTTATTGATTAGTGT	68	TTTAGAATTTTGAGTTTAAAGTGAAA	55	C	AGGTTGTTGGTGGTTGATGGTTATTGATTAGTGTTTTTTTTTTTTAGAGTTTAAGTTATTGTTTTTGGTAAGGGATGATTAGAGGTTATTTTTAAAAGGAGAGTAGAGGGTATTTTTTTRTTTTTATGTTGAAGGTGTATTTTTTGGTTTTTGTTTTTTTTAGAATTTTGAGTTTAAAGTGAAA
mm10_lactose	chr1:128309322-128320537	-80	2548	2655	TTAAGTAAGTTATAGTTGTTTATGAATATGGGGGT	63	TGGTTGATGGTTATTGATTAGTGTT	59	C	TTAAGTAAGTTATAGTTGTTTATGAATATGGGGGTATTTTGGTTAAATTTTTTGGGTAGTATAGATTTTTTATATAAGTAGATTGTNTTGNTAATAATGTGGTTGTTGGTTTATGAGGTGTTTRTTTGAAATAGGTTGTTGGTGGTTGATGGTTATTGATTAGTGTT
mm10_lactose	chr1:128309322-128320537	-80	3717	3810	ATTTTATTATAGAAGTTGAGTGAATTGTAGGT	60	TGTTAAGTTAGATTTGTTGAGTTTGAGA	60	C	ATTTTATTATAGAAGTTGAGTGAATTGTAGGTAATNTGAGGGTTTTTTNATTTTRATGGTGGGTGGTAAANGTTTTGGATAGTTTTTTAGAAATGTGATGTTTTGGTTAAGGTRTGGGTTGAATTTGTTAAGTTAGATTTGTTGAGTTTGAGA
mm10_lactose	chr1:128309322-128320537	-80	3841	3934	GGGAGAGTTATAGTTTATTTTTGTGTA	58	TTTTATTATAGAAGTTGAGTGAATTGTAGGTAA	60	C	GGGAGAGTTATAGTTTATTTTTGTGTANGATTTTGTTTTTAATGGTTTGNTNTTTTTATTTTTAGGGTTTTRTGGATTTTTTTTTTTTTGATTTGTTTTATGATTGTTAAAGTATATTRATTTTATTATAGAAGTTGAGTGAATTGTAGGTAA
mm10_lactose	chr1:128309322-128320537	-80	4111	4225	AGTTAAGTTAGGGTTGATTGGTGTGGATTTTAAAT	66	TGGGTGTATTTTTATTTGTTGGATT	58	C	AGTTAAGTTAGGGTTGATTGGTGTGGATTTTAAATTAGGGTTTGAAATGGAAATTAAATTGTAGTTNTAGGAGGNTNTTTAGATATTATAAAGGTTAAGGGGAGTGTGTTNTTATGGGTAGATGGAGNTTTAGATTTTAATTTTTTTTTTGGGTGTATTTTTATTTGTTGGATT
mm10_lactose	chr1:128309322-128320537	-80	5239	5344	TTGTTAATTTAAAATTTTATTATGGATGGTTTTTA	58	TTAAAGTAGGTTAAAGTTGTTTATT	53	C	TTGTTAATTTAAAATTTTATTATGGATGGTTTTTAAGTTTTTGAGTTNGTAAATATGATATTTGGTTTTTTATRTATAGATTAGGATAATGTAGNTGTTAGTRTATATATTATAGANTAATGTTTTATATTGTTTTGAANTTAAAGTAGGTTAAAGTTGTTTATT
mm10_lactose	chr1:128309322-128320537	-80	5503	5643	TAGTATAAGATATATATAGGGTAAATGTAGAAGTT	58	TGGGTGAGATATTAGTTTAAAGGTT	58	C	TAGTATAAGATATATATAGGGTAAATGTAGAAGTTGAGNNNNNNNNNNNNNNNNNNNNNNNNNNNNTTGTGTAGGTTNATTGGAGGTTTTGGNGGGTTGTATTGAGTAGGGTGGGAGTTTTTTAGAGGGAANTTATGTTRTGTTGGGGTTATTTTAAAATTTTANGTTGTTAGTATGGGTGAGATATTAGTTTAAAGGTT
mm10_lactose	chr1:128309322-128320537	-80	5672	5808	GGGAAAGAGTATTTGAGGGTTGAGAGAGGAGT	69	AAGATATATATAGGGTAAATGTAGAAGT	56	C	GGGAAAGAGTATTTGAGGGTTGAGAGAGGAGTNTTGATTANTTTTGTTGGAGGATATTAGTGTGTGGGGTTAATAGAGAGGGGATGTTGTTAGATATANNNNNNNNNNNNNNNNNNNNNNNNNNNNNNTGGAAGGTAGGTATNATGTAAAATRATNGGAANTTAGTATAAGATATATATAGGGTAAATGTAGAAGT
mm10_lactose	chr1:128320538-128331753	-80	2768	2908	TTGATATTTTAAGTTTATGAATTTT	50	TTTTTGGTTTTTAGATTATAGAGTTGAGTAATTTT	60	C	TTGATATTTTAAGTTTATGAATTTTNNNNNNNNNNNNNNNNNNNNNNNNNNNNNNNNNNNNNNNNNNNNNNNNNNNNNNNNNNNNNNNNNNNNNNNNNNNNNGTAAGTAAAAGNGTTGTGTTTAGGAGTGNTTGAATGTATTTRAATATTAGTTTTATTTAATTTTTTTTGGTTTTTAGATTATAGAGTTGAGTAATTTT
mm10_lactose	chr1:128320538-128331753	-80	2980	3070	GGTTGAATGAGGATTGGTTGGGAAGGTATTGTTTT	69	AGGGATAGTTTTATTTTATTATAAT	50	C	GGTTGAATGAGGATTGGTTGGGAAGGTATTGTTTTANTNATGTGTGTTGATGTAAGTTTGATTTAAGTATTAGAATTTAAAGGTTGTGTGGAATGTGGTTTTATNGGGTTAGTTATTTAATAATTAGGGATAGTTTTATTTTATTATAAT
mm10_lactose	chr1:128320538-128331753	-80	7073	7176	TTTTTAGGGTGAGTATATATTGATATGGTGA	61	GATATAAATGTGTTTTGTATTTGTTTGAA	57	C	TTTTTAGGGTGAGTATATATTGATATGGTGATGTTTTTTTTTAATTGTGTRTTTTTAGGANNNNNNNNNNNNNNNNNNNNNNNNNNNNNNTTTAAGTATTGTTGAGAATTTGTAATGTGAATATTTTTAAAGGGGATATAAATGTGTTTTGTATTTGTTTGAA
mm10_lactose	chr1:128320538-128331753	-80	7198	7325	TTTTGGGGATTTTGTTGAGATTTGGTTTATTT	64	TGAGTATATATTGATATGGTGATGTTTT	57	C	TTTTGGGGATTTTGTTGAGATTTGGTTTATTTTTAGTGATTTGGAGANAGTGATTATGGNTTTTTTTTATTAGTATTTGAAAGTTTTTGGTTTTTAAATTTTTAGTNATGTTTATAGGAAAGTTTTTGATRTTTATTATAGAAAGTATTTTTTTTAGGGTGAGTATATATTGATATGGTGATGTTTT
mm10_lactose	chr1:128320538-128331753	-80	7387	7513	TTAAAAGGAAGTTTTAAGAATTTAGATTAGGAAGT	61	TGTTGATTATGTTATATTGGTTTTT	54	C	TTAAAAGGAAGTTTTAAGAATTTAGATTAGGAAGTAGTGTAGTGTTATTRATAATTTTTTTAGTTTTTGAAGGATGTTTAGTTTTAGTTTATGGTGGTTTTGTTTTATTAGATGTTATTNNTTAGTATTATTTAGAGAGANGGGGGTTTTGTTGATTTTTTTGTTGATTATGTTATATTGGTTTTT
mm10_lactose	chr1:128320538-128331753	-80	7577	7667	TTGGGAAAGTAGGGTTTTGATTTGGTAGTTGGTG	69	AAGTATTTTTGTTATGGGTATAATTT	54	C	TTGGGAAAGTAGGGTTTTGATTTGGTAGTTGGTGATATNGATATTTATGTTTGTTAGTAGTTATTGTTTTTTTTTTTGTTTTAGTATTTTAGTAGTTTTTRGGTTAGTTAGGTTATTTATTATAAAGTATTTTTGTTATGGGTATAATTT
mm10_lactose	chr1:128320538-128331753	-80	7768	7902	AAATATTGTATGGATAATTATTGTATTTTATAGTT	57	TGATAGAAATTTTATTTTAGTTGTT	52	C	AAATATTGTATGGATAATTATTGTATTTTATAGTTTTNGTTGNGTTTATAAAGTTAGGATTTTTTTTATATTRTTTTAGTAGTTTTTTGATTATGGAGTTGTTTTGGATAGTATTTTTTTTTAGTATTTTTTTTTTGGGTTTTTTATGTTAGGGNAATGATTGGGAATTTGATAGAAATTTTATTTTAGTTGTT
mm10_lactose	chr1:128331754-128342969	-80	1516	1620	TTTTTGTGGTGTTTTTATTTAGTTATAT	56	TTTTATTTATATTTGGTTATGTAATTTTTAAT	54	C	TTTTTGTGGTGTTTTTATTTAGTTATATTNGTATTGAGTTTTGAGTTTGTATGTGTTGGGTAGATATGTTTTTNTGTTGAATTTTAGGTTTTTGTTTGGGTGTTTTTTAATTTTTTGTTTTTATTTTGTTRGTTTTATTTATATTTGGTTATGTAATTTTTAAT
mm10_lactose	chr1:128331754-128342969	-80	1685	1800	TTTATTGTTTGGGTTTTAGGGTATTGTGAGGGAGT	68	TGAGTAGGTAGTATTTGGGTTTTAT	58	C	TTTATTGTTTGGGTTTTAGGGTATTGTGAGGGAGTGTTTTTATTTGTAGGTTTTTTGATGAATTATTNGGGANNGGTTATAATTGTAGTTGAGGAAAATTAATTRAAAGGGAAGGATTTTNTTTAAAATAAGTAGAATTTAGGTAAAAGTTGAGTAGGTAGTATTTGGGTTTTAT
mm10_lactose	chr1:128331754-128342969	-80	1906	2011	TGAATTGTGTGGTAGTTTGTTAGAGGTTAGTTT	65	TGAAGAAGAGTTTATAAATAAAAAGAT	54	C	TGAATTGTGTGGTAGTTTGTTAGAGGTTAGTTTTTTTTAATAATGTGTTTGTTTGGTTGTAGAGGAGGATRAGTTRGTATTAAAGAGAAGTRAGTTTGTTAATTGGTATTTGAAGGAAATTRAATTAGAGATAGATTTTGAAGAAGAGTTTATAAATAAAAAGAT
mm10_lactose	chr1:128331754-128342969	-80	2606	2732	TTAATAGATGTTTTGTAGGATATTTGTGTTTATTT	60	AGAAGTTATTATTTGTTAGAGTTGA	55	C	TTAATAGATGTTTTGTAGGATATTTGTGTTTATTTATAAAATATTATAGATGTAATATAATTTTTTTTTGTATTTGGTTRGTGGGGTATTTGTTTRNTTTTTATTTTTGATTGTTTTGTTNTGGTTTTATATTRGTTTTATAGTTAGTTATGGGTANGAGGAGAAGTTATTATTTGTTAGAGTTGA
mm10_lactose	chr1:128331754-128342969	-80	2758	2880	GAGTATAGATTATTTTATAATATAGGAT	51	GTTTTGTAGGATATTTGTGTTTATTTATAAAA	57	C	GAGTATAGATTATTTTATAATATAGGATNNNNATANNNNTTRATGTTTTTGTATTTAGTTTATGATTNTGAAGTAGAATTTTTAGATTTGATGATATAAATAATATTTTTGTANGNGGAAATGATTATAGTTGTTTTTTTNTTAATAGATGTTTTGTAGGATATTTGTGTTTATTTATAAAA
mm10_lactose	chr1:128331754-128342969	-80	2957	3083	GTTTTATTTTAGGAAAATGGAAGAAGGTGAG	62	GGAGTTTGGGTAGTATTAGTATAGTTTTT	60	C	GTTTTATTTTAGGAAAATGGAAGAAGGTGAGNNNGTNTTTTATRTTGTTTATTTGTTGNNGGTTTTATANGTRTTNTTTGTTNTTTGTGATGTTAAGNNNNGTGNTAAGTTTTAGANNTTAGAAGAGATGATGGTTTNTGTNGGTTTATNTTAGGAGGGAGTTTGGGTAGTATTAGTATAGTTTTT
mm10_lactose	chr1:128331754-128342969	-80	3205	3345	ATTTTAATTTGTTTTAGATTTATTTATAAAATGGT	57	GTTTTAGTGAAGATGTTAGTTAGGA	57	C	ATTTTAATTTGTTTTAGATTTATTTATAAAATGGTTGTTTTTTGAAGTTTGTATTAAGTATAGAGAGTGTGTATGGGTATTAGATGGGTATGTTGAAGTTANNAGGAAGGATTTAGNTGGTTATTTTTTTTTTTAGGTTATGTTRATAGTTTTGTTTTTGTGAATAGGTTTAATRGTTTTAGTGAAGATGTTAGTTAGGA
mm10_lactose	chr1:128331754-128342969	-80	3451	3554	ATTATAAATTGATTTTGTTAGATGTT	53	TAAATGGTATTAATAAGATTTTTGTTTTTATTTT	57	C	ATTATAAATTGATTTTGTTAGATGTTRGGGANNNNNNNNNNNNNNNNNNNNNNNNNNNNNNNNNNNNNNNNNNNNNNNNNNNNNNNNNNNNNNNNNNNNNNNNNNNNNNNNNNNNNNNNNNNNNNNNNGTAAATGGTATTAATAAGATTTTTGTTTTTATTTT
mm10_lactose	chr1:128331754-128342969	-80	3652	3747	GGGTAAGTAGAAGGTTTAGTGGGTAAATAATTTT	64	AGTAATTTAAAAGATTTTTAAATTTT	50	C	GGGTAAGTAGAAGGTTTAGTGGGTAAATAATTTTATTTGAAAATTTGGTGTATGTAAAGGTAAGAGGATTGAATTTTNTGATTTTTGTATATRTATNATGGTAAGTTTATATGNGTTTATATATATAATAGTAATTTAAAAGATTTTTAAATTTT
mm10_lactose	chr1:128331754-128342969	-80	3826	3954	GTATATTTGTTAGTGGTTGTGAATGGATGTAT	62	TGTATATAATATTTTGTTTAGTTTTTGA	53	C	GTATATTTGTTAGTGGTTGTGAATGGATGTATTTAAANGGGATTTTAAATTAATTATAAGTTGAAGGATAGNAGGATAGTTAAGTGGTTGTATAAANTATATATGTTTGGAGATTAAAAGAAANTATGTTATAATGAATAGATTTTTTGTTTTTTATTTTTGTATATAATATTTTGTTTAGTTTTTGA
mm10_lactose	chr1:128331754-128342969	-80	4023	4163	GTTTTAGGTTTAGTTTAAATATGTGAAGGAAGTTT	62	TAGATAGGTTTTAGTTTTGTAGGGT	58	C	GTTTTAGGTTTAGTTTAAATATGTGAAGGAAGTTTTTTRATTATTGAATAAATTAATTATTTRTGTAGAGATRTTTGATGTTAATNTAGATTAAGAGGAAGAGATTTAGATGGAGATRGATGAGGGATAAGGANGNGTTAATGGTGAGGAGTTTGTTTATTTTATTGTTTGTTTNTAGATAGGTTTTAGTTTTGTAGGGT
mm10_lactose	chr1:128331754-128342969	-80	4206	4308	AGTTAGTTTGTGATTTTGATAGTGTATGATATTG	61	TGATTATTGTTTTAGGTTTAGTTTAA	54	C	AGTTAGTTTGTGATTTTGATAGTGTATGATATTGTTNGTTNTTTTAATTATTTTAGTGAGTTAATAGTGNTATATAGGGGANAGTATNGTGTTNTTAGTTGTTTGGTNTAAAATATTTTAATATAATTAATTNGTTTGATTATTGTTTTAGGTTTAGTTTAA
mm10_lactose	chr1:128331754-128342969	-80	5803	5925	GATTATGGGAAGGGGTGATATTGGAAGTTATAT	65	TGGTAATTTGGTTTAAATTTTTAGTTT	56	C	GATTATGGGAAGGGGTGATATTGGAAGTTATATATTTGTTTTAAATTAANAGGNTTTTGTGTATTTTTATATATAGAGTTTATTTAGGATTTAAATTTTGTTTGTGAAAGGATTNNNNNNNNNNNNNNNNNNNNNNNNNNAAATAGGTGTTTTTTTGGTAATTTGGTTTAAATTTTTAGTTT
mm10_lactose	chr1:128331754-128342969	-80	6016	6130	GTGATTGTGATTTTTGTTTTAGAGGATTT	60	ATTTTAGTTTTATAGATTTTTAATTGTTTTT	54	C	GTGATTGTGATTTTTGTTTTAGAGGATTTTTTTTTTTTAGGGTTGTATAATTAGTGTGTGGTRGGTNTGGGNATTATTTTGGNTTTGTATATGTTGGGGTAAAANNNNNNNNNNNNNNNNNNNNNNGTATATTTATGATTNNTATTTTAGTTTTATAGATTTTTAATTGTTTTT
mm10_lactose	chr1:128331754-128342969	-80	6185	6291	AGGTTGTTATTATAGGTTTATGAGGTATGTTGTTT	64	TTTGGTTTTTGGTTGGGAATATAAA	58	C	AGGTTGTTATTATAGGTTTATGAGGTATGTTGTTTAGATTAATAGTGATGGATAAAAGTGTTTATTATAATTANTAAATTATGGAGTGTAGATATAGNTGAGTATTTATRTAAGAGAAATTTNTTTAATTTTTATAGTGNTTTTGGTTTTTGGTTGGGAATATAAA
mm10_lactose	chr1:128331754-128342969	-80	6417	6520	TTAGAGGGATGGTTTTGGGGTTATTAAGTTTTT	65	GAATAGGAATGTATGAGTTGATTTTTA	56	C	TTAGAGGGATGGTTTTGGGGTTATTAAGTTTTTRTGGAGAATTATTRTGTRATAGTTTGAGAGTATGATTTRATTTTTAGAATTAATGGTTTRTATGTATTGTTGTGATRAGGTATTAGTTTTTTTGATAATATRGGAATAGGAATGTATGAGTTGATTTTTA
mm10_lactose	chr1:128331754-128342969	-80	6627	6765	GTGATAAAGTTTTAATTTTTGTTTTT	53	TTGATTTGATTGGTTTTTAAATAGATTTTTAAAG	59	C	GTGATAAAGTTTTAATTTTTGTTTTTTGTTTNTTGGAGTGTTTTTATNTAGNATTTTTTTTANTTGATNTTTAATGTAGTNNNNNNNNNNNNNNNNNNNNNNNNNNNNNNNNNNNNNNNNNNNNNNNNNNNNNNNNNNNNNNNNNNNNNNNNNNNNNNNNNNNNTTGATTTGATTGGTTTTTAAATAGATTTTTAAAG
mm10_lactose	chr1:128331754-128342969	-80	6869	6962	TATATTGATTTAGGATAGATTTAGTGTTAATGAGT	60	TGTTTTTATATTTATAGAATTAGGA	50	C	TATATTGATTTAGGATAGATTTAGTGTTAATGAGTTTTGATATTTTNAGNNNNNNNNNNNNNNNNNNNNNNNNNNNNTTTATGTGTTAAATATTNTTTAGAAATGGTTAATTGTTTATATTGGTTTATTGTTTTTATATTTATAGAATTAGGA
mm10_lactose	chr1:128331754-128342969	-80	6992	7104	GATTGTGAGTAATTTTTATGTAAAGAGTGTGAATT	62	TGATTTAGGATAGATTTAGTGTTAA	54	C	GATTGTGAGTAATTTTTATGTAAAGAGTGTGAATTTGTTAATAATATTATTGTTTATTNAGTTTTTTGTTTTGTAAAATTGAGGGTTTTTTAAGTTANNNNNNNNNNNNNNNNNNNNNNNAGTTAGTATAAGTTTATGAGTTTATATTGATTTAGGATAGATTTAGTGTTAA
mm10_lactose	chr1:128331754-128342969	-80	7686	7779	TGGATTAGGTGATAGATTATGTTATTGTTAGGT	62	TTAAATTTAAGGTAATTTGTTTTGTTA	54	C	TGGATTAGGTGATAGATTATGTTATTGTTAGGTRTATAGTAGATTTGTATTTAAGAATTGAAGAATTRATTRATTRNGTTTATTTTTTTGATGATATAAGAAGGTATTTTTTTTTTGTTTRATAGTTTAAATTTAAGGTAATTTGTTTTGTTA
mm10_lactose	chr1:128331754-128342969	-80	9527	9665	TTAAAATTTTTGAAATAGAATATTAATTTGTTAGT	57	TTGAGTTAGTTGTTTTTAGATTTGA	56	C	TTAAAATTTTTGAAATAGAATATTAATTTGTTAGTRTTTATTATGTTTTRTTTTGATTTTTTTTTTATTTTGGTGGATGANTGTAATGAGGTAANTATTGNTGTTGTTGNTGNTGTTTTTATTTGTGTTTAGTTTTRTGATTTTTTGTGTTTTTTGGGTGTAATGTNTTTGNTTTGAGTTAGTTGTTTTTAGATTTGA
mm10_lactose	chr1:128331754-128342969	-80	10571	10698	TAATGTTAATTGTTATGTTAGTTGAGGGTTTTA	61	TTATTTTTATTTATTTTTATTGTATGA	50	C	TAATGTTAATTGTTATGTTAGTTGAGGGTTTTAGNTAGTTANAAAGTAAATTTTTAATAGANTGTRAGTTAAGGGATTTGTGTTTTTTATTATTATGTAGAAAAGTTTGTTGTRTTGTTATTATGTTTGAGTTTGGATTATTTAGTAATTGNAAANGTTTTTATTTTTATTTATTTTTATTGTATGA
mm10_lactose	chr1:128342970-128354185	-80	155	270	ATTGTTTTGTTATTTATGTGATAAGATAGT	57	AAAATATGTATTTGTTGATTAAATAGTTTT	55	C	ATTGTTTTGTTATTTATGTGATAAGATAGTNNNNNNNNNNNNNNNNNNNNNNNNNNNNNNNNNNTAATTTNTGGGGTTTGTATAGAAGGAATANNNNNNNNNNNNNNNNNNNNNNNNNNNNNNGTTTTATAAATRTTTTATGAANAAAATATGTATTTGTTGATTAAATAGTTTT
mm10_lactose	chr1:128342970-128354185	-80	298	399	GTAAAATATAGGTGTTATTGAGGGTTTAGAAT	60	TGTTTTGTTATTTATGTGATAAGATAGT	56	C	GTAAAATATAGGTGTTATTGAGGGTTTAGAATAANNNNNNNNNNNNNNNNNNNNGTAATGNTATTGATGTANNNNNNNNNNNNNNNNNNNNNNNNNNNNNNNNNNNNNNNNNNNNNNNNNNNNNNNNNNNGATTGTTTTGTTATTTATGTGATAAGATAGT
mm10_lactose	chr1:128342970-128354185	-80	488	604	TTTGGTTGTAGGGTGTTTGTTGTATTGATGAATTT	66	TTAGAGATATTTATTTGATGGAATA	52	C	TTTGGTTGTAGGGTGTTTGTTGTATTGATGAATTTGATAAGATGGATATGTRGGATTAAGTTGTTATTTATRAAGTTATGGAGTAGTAGATTATTTTTATTATRAAAGTAGGAGTNAAGGTGGGTATTTTTTAATTATGTTRATTNGTNTRTTAGAGATATTTATTTGATGGAATA
mm10_lactose	chr1:128342970-128354185	-80	639	778	TTATTTTTATTTGTTTAGGGAATAGAAAGGTTTTT	61	TTTGGTTGTAGGGTGTTTGTTGTAT	62	C	TTATTTTTATTTGTTTAGGGAATAGAAAGGTTTTTNNNNNNNNNNNNTGTAAGTTTATTATTTTATATTTGTAAAGTAGTTTTTTTGATTTNNNNNNNNNNNNNNNNNNNNNNNNNNNNNNNNNNNNNNNNNNNNNNNNNNNNNNTGTTAGGAATTTGGNNNATGGTAGGTTTNTTTGGTTGTAGGGTGTTTGTTGTAT
mm10_lactose	chr1:128342970-128354185	-80	871	1010	TTGTTTTTGTTATTTATAGTTTTTGATTATAGATG	58	TTTTAGTTTTGTTTTGTTGAATAGT	55	C	TTGTTTTTGTTATTTATAGTTTTTGATTATAGATGTGTATTATTGTATATAGTTTAGTTTTTTTATNTTGAGGGTAAATTTTNTAGTTTTRTTNTTTGNATATTATTTGTTTTGTTTGTNNNNNNNNNNNNNNNNNNNNNNNNNNNNTTTTAGTGAGTTAGGTATGNGATTTTTTTTTAGTTTTGTTTTGTTGAATAGT
mm10_lactose	chr1:128342970-128354185	-80	1046	1152	GATTTATTTATGAATATATAGTATATTATTTAT	51	ATTGTTTTTGTTATTTATAGTTTTTGA	54	C	GATTTATTTATGAATATATAGTATATTATTTATATATTTGGTAAAGATTTATTTTTTNTGGGTATTTAAGTTTATATTTATTGTGGTATTTTTTTRTTTTTTATTTTTTTAGTTAGTTNGTATTTATRGTTGGTTRGGAATTGTTTTTGTTATTTATAGTTTTTGA
mm10_lactose	chr1:128342970-128354185	-80	1256	1396	TGATGTTGGTTGATAATGTAAGGATAT	59	GAGTATTTTTAGAATGTTGATTATTGTGATTAG	59	C	TGATGTTGGTTGATAATGTAAGGATATNNNNNNNNNNTGGATATNGGGAANTTAGAGTATTTTTGATTTTTTAATAATAAGTTATNNNNNNNNNNNNNNNNNNNNGTAAGTTANTTANTTTTANTAATTTATATTGANTTNAGATTTATTATTAGTTGGTNTTTTTNGAGTATTTTTAGAATGTTGATTATTGTGATTAG
mm10_lactose	chr1:128342970-128354185	-80	1424	1556	TTGATGTGTTAATGAATTTTTGTGTGATTTTT	61	TTGATGTTGGTTGATAATGTAAGGATAT	60	C	TTGATGTGTTAATGAATTTTTGTGTGATTTTTTTAAATAGGTATRTGGATRAGTTTAGTTTTAGAGTTGTTTATATTAGTGGTAAAGTTTTTAGTRTTGTTRGTTTAATNGTAGTTGTGGTGAGAGATGAAGANTTTTATRAATTTGTTATTGAGGTTGGAGTRTTGATGTTGGTTGATAATGTAAGGATAT
mm10_lactose	chr1:128342970-128354185	-80	2376	2494	GGTTTTTGTGTTTAGTTTGTTTTATTTAGTGTAG	62	TGTGAAAATTATTAGATTGAGTATTA	53	C	GGTTTTTGTGTTTAGTTTGTTTTATTTAGTGTAGTATATTGATTATTTATTRTGTTGTGGTGANNNNNNTTTANTTTATGTATGTGNTTTGTATATAATTAATAGATGGATGTTTTAGTTGTTTGTATTTTTTTATTATATAGTAATAATATTGTGAAAATTATTAGATTGAGTATTA
mm10_lactose	chr1:128342970-128354185	-80	2764	2894	GGTTATTTTTGTTATTAAGGGTGTAGTTAGTG	62	AATATATGAGTGATTAGAAGGTAGATAG	56	C	GGTTATTTTTGTTATTAAGGGTGTAGTTAGTGTNGTTTGTTTATTNNNNNNNNNNNNNNNNNNNNNNNNNNNGTATGTGTTATTGTGTTTAATTAAGAAGTGTTAGATAATTGTTTTATRTAGTTTTTNATTTTTTGTTTAATATATTTTTGTNATTTATAGAATATATGAGTGATTAGAAGGTAGATAG
mm10_lactose	chr1:128342970-128354185	-80	2986	3105	TTTTTAGGTAATGATGAAGTAAAAT	54	TTTAAGTAAGTATTTGTTTGAGGTAAAGAGGTTTA	62	C	TTTTTAGGTAATGATGAAGTAAAATRNGGTGTTTTATTGATGTTGTTTRGTGGTGTTTTTAAGATAATAGGGGAAGGAATTTTTTTTTRTGGGGATATAAATGTTTGNATTGTTGGTGATTTAAGTATAGTTAAGAGTTAATTTTTTAAGTAAGTATTTGTTTGAGGTAAAGAGGTTTA
mm10_lactose	chr1:128342970-128354185	-80	3768	3891	TTATTTTGGTAGTGGAGTTTATTTATTAATTTT	58	TTAGAGTTTTGAGGAATTGGAGTTGTT	62	C	TTATTTTGGTAGTGGAGTTTATTTATTAATTTTANNNNNNNNNNNNNNNNNNNNNNNNNNGTTAATANAGGTATTATAAATTGTATNTAGTATGTTATTTAATTAGTTTAGTTAGTGTGTATTTATTTAGTGTTGTTTAATAAAAGAAGTATGATNTTAGAGTTTTGAGGAATTGGAGTTGTT
mm10_lactose	chr1:128342970-128354185	-80	5427	5517	GTGTTTGAAATGAGTTAGGATAAAAATTTGT	61	TGGATTTAGTATTGGTTTAGGGATTTTTA	60	C	GTGTTTGAAATGAGTTAGGATAAAAATTTGTATTATAATTTTTGTATRAGTTTTTTTTTTATTATATATGGTAAGAGTTTTGTTTGTTGATAAAAATTTGAAATTAGNAGTAAGTNTTTTATGGATTTAGTATTGGTTTAGGGATTTTTA
mm10_lactose	chr1:128342970-128354185	-80	5620	5748	ATATTTTTATGAATGAAGTTTAGTTTAGGGATTAT	60	AAAGAATTTAGAGATGAGGAATAGA	56	C	ATATTTTTATGAATGAAGTTTAGTTTAGGGATTATANTAAATANATTATAATNTTGATTTTTTAAGTGATTTTATTGTAGNGGAATTTTTTTTTTTTTATGTTATTTTGGTTTTTTATANNNNNNNNNNNNNNNNNNNNNNNNNNNNNNNNNAGTTTGGAGGGAAAGAATTTAGAGATGAGGAATAGA
mm10_lactose	chr1:128342970-128354185	-80	5890	6028	TTTGTTATGTTGTATTAATTAATTTAAGGGTAGGT	61	TGTTAAGGTTTATTTTTATTTTTAT	50	C	TTTGTTATGTTGTATTAATTAATTTAAGGGTAGGTNNNNNNNNNNNNNNNNNNNNNNNNNNNNNNNNNNNNNNNNNNNNNNNNNNNNNNNNNNNNNNNNNNNNNNNNNNNNNNNNNNNNNNNNNNTTNGTGTGAGATTTATTANGATGGNAGAGTNGGATAAAGAAAGNNTTTTGTTAAGGTTTATTTTTATTTTTAT
mm10_lactose	chr1:128342970-128354185	-80	6218	6358	GTGTAATTAGTTTTGGATTTGGTTATTGGAATTTT	63	TGTTTGAATTGTGAAATATTTATTT	53	C	GTGTAATTAGTTTTGGATTTGGTTATTGGAATTTTTTTTGTATGTAATTTTTNNGGTTATTAATTAGGATGAGTATAGAAGTATNNNNNNNNNNNNNNNNNNNNNNNNNNNNNNNGAAAGGTGTTATTTTAATNNTGGTTTATTTNAGTATATTAGTTTNTATGAGNNTTATTAGTGTTTGAATTGTGAAATATTTATTT
mm10_lactose	chr1:128342970-128354185	-80	6445	6575	TTTTTGTTTTGTTGTTGGTTTTGGTTATAGGTTT	65	TGTGTTTGATGTTTTTAAGTTTAGTA	56	C	TTTTTGTTTTGTTGTTGGTTTTGGTTATAGGTTTRTATTTAAGAGATTTAAGTRGAATTTTTTTRGGGAAGTATTTTTTRGAGTTTAGAGGTTATTTTGAGAGTTGAAGTTGTGGAGTTAGTTTAAGTTGGTGATAGATGTGATTTTATAGGGGTNTTGATTGTTGTGTTTGATGTTTTTAAGTTTAGTA
mm10_lactose	chr1:128342970-128354185	-80	8445	8585	AATTTAGTGTGTGTTAATAGGAAGAGGTT	61	TGTAATAATTTATTTAGATGTTAGTTTTTAA	54	C	AATTTAGTGTGTGTTAATAGGAAGAGGTTTTTTTTAGATATTAATAAATTAAGATTTGTTGATTTTTAAAAGGNNNNNNNNNNNNNNNNNNNAAATTAGATTTNNNNNNNNNNNNNNNNNNNTTNNNNNNNNNNNNNNNNTATATTGTTAATAATTTATTTTTGGTTTTTGTAATAATTTATTTAGATGTTAGTTTTTAA
mm10_lactose	chr1:128342970-128354185	-80	8726	8866	TGTTGAGTAGATGGTAGTTTAGTGTATGAGATGT	65	TTATTTAGTTTATTTTGAGTTTGTGA	55	C	TGTTGAGTAGATGGTAGTTTAGTGTATGAGATGTTAGGNTNNNNNNNNNNNNNNNNNNNNNNNNNNNNNNNNNNNNNNNNTTTATTAATGTGGNTTGTTTTTAAANAGGATTTRNGAGTTTATNTTATTTAGGATTGGGTTGTTTATTTRAATTAGTGGTTAGGTGGTGTRTATTTATTTAGTTTATTTTGAGTTTGTGA
mm10_lactose	chr1:128342970-128354185	-80	10103	10216	TTTAGAAAGTTTAGTTTGGAGAAATTTGTTT	60	TGAGAATTAAGAATAGTTGTAGAAATTTA	56	C	TTTAGAAAGTTTAGTTTGGAGAAATTTGTTTTTNTATGGAGTTAGGATAGGTAATATGAAGTGAAGTNNATNTTTAGTNTTGTTATTTTAAAGGTATTTTTTAGGGAAATTGGGAGANAANATTTGTTAANNNNNNNNAAAAATTGAGAATTAAGAATAGTTGTAGAAATTTA
mm10_lactose	chr1:128342970-128354185	-80	10275	10415	TTTGTTGGTTTTTAGGGTTTTTATTTAT	58	AATATTTTTGAAGTATTTAGATTTAATATTTA	53	C	TTTGTTGGTTTTTAGGGTTTTTATTTATTNTRGAATATTGATATTGTGGAAGTTTTTTTTGTTTGTTTGTGTTTTTTAAAGATAAGGTTTTTTGAGTTNNTTATGTTGGTTTTAAATTTTAGTTTTTAGGTTTTTTTGTGGTAGGTGTTGTTATATNGAGTATATATTAATATTTTTGAAGTATTTAGATTTAATATTTA
mm10_lactose	chr1:128342970-128354185	-80	10504	10634	AGTTTTGAAGATTTTTGTTAAAGAT	55	AGAAAATTTGAGGTGTATAGTTATGTAATAGTTGT	62	C	AGTTTTGAAGATTTTTGTTAAAGATTRAAANGAGATTTTTTTTGTTAAGGATTTTTATGTTGTATTTTAAGATTTATTTATTAGATATAAGTAAGGAAGGAATTTTTTAGNNGGTGAAAGGATTTATTATATTATATATTATTTTTTGGGTATTTAGAAAATTTGAGGTGTATAGTTATGTAATAGTTGT
mm10_lactose	chr1:128342970-128354185	-80	10687	10788	GGTGATTGATAAAAGTGTTTTGAAATTAAATTT	60	TTTTTAGAGTTTATTTTTATTTGTGTT	54	C	GGTGATTGATAAAAGTGTTTTGAAATTAAATTTTATAGTTTGATTGTGANTAGATGAAATGTTGNGTTTTTAAAGTTGATAAANNNNNNNNNNNNNNNNNNNNTAGTAAGATTGATGTTATTGGTGTTGTTTGTTTTTTAGAGTTTATTTTTATTTGTGTT
mm10_lactose	chr1:128342970-128354185	-80	10858	10975	TTATAAAGTAAGTAGAGGAAAATATAAATTAGGTT	59	TGATTTTTAGTAATAGATATTTTGT	51	C	TTATAAAGTAAGTAGAGGAAAATATAAATTAGGTTATATTAAATAGGNTTTGTTTTATTAGTNNNNAAATTATTTAGAGAAAATTAGTAATATTGAATTTAGTGTTGATANGGTTTTTGGGTAGAAAAGTNTTTTGTAGTGTGGGTATTAAATGATTTTTAGTAATAGATATTTTGT
mm10_lactose	chr1:128354186-128365400	-80	246	345	ATAGTTTGAGTGTTTTAGGGGTAGAAAT	61	TGTTAATAGTAATAAAAGAGAAGTAAAGATAT	56	C	ATAGTTTGAGTGTTTTAGGGGTAGAAATNNNNNNNNNNNNNNNNNNNNNNNNNNNNNNATGATAAAAAATTTTGTTTATAATTATTGGNTTNTATTTTTTTTAAGNNNNNNNNNNNNNNNNNNNNAATGTTAATAGTAATAAAAGAGAAGTAAAGATAT
mm10_lactose	chr1:128354186-128365400	-80	591	722	ATTTGTATGTTTTTAATTTTATTATTTTT	52	TTTAATTTAATGTATAATTTTTAATATAAAA	50	C	ATTTGTATGTTTTTAATTTTATTATTTTTTGGTAGTTATTTTTTGTAGGTTGAAATAAGTTTTTAATAGNTTTTTAAGTTTAGTRTTTATAAGNNTTTTATTTATGATTTTTTATGAATATATAGTTTTGGAGAGATTATAGATAAAGTATTTTGTTTTTTTTAATTTAATGTATAATTTTTAATATAAAA
mm10_lactose	chr1:128354186-128365400	-80	1334	1443	TGTGAGTTTTGTAGATTTGGAATAATTTAATT	60	TGTAAGGAAGAAGGGTAGTTGTTATAGT	62	C	TGTGAGTTTTGTAGATTTGGAATAATTTAATTAATAATTTTTTATTATTATTTAGGAAGAGTTTTATAGGTAAGAGTGTATTTTTTTTTTTTTGAATAGATATGAAGTTTGNGAAGTTAGTTNTTTGTTTTGGATGGTTTTTGTAAGGAAGAAGGGTAGTTGTTATAGT
mm10_lactose	chr1:128354186-128365400	-80	1480	1620	TATGTTGATTAATTAATATATTAAGTT	50	TTGGTTGTGAGTTTTGTAGATTTGGAATAATTT	63	C	TATGTTGATTAATTAATATATTAAGTTANNTAGTGTNTAGGTTAATTTTTATTGTTTAGTTATATTGTTTAATGTGATTTGTATGTATTTGTAGGTTTTAGGGTAGTGATGGAGAAATTAAATATTTGTAGTTTGTAGAGNAGTTAATTTRTTTTGAGAGAAATATNTTGGTTGTGAGTTTTGTAGATTTGGAATAATTT
mm10_lactose	chr1:128354186-128365400	-80	1675	1804	TTTTTATATGTGGGATAGAGTATAAATATAGATAT	58	ATTGAATGTGGATTTTGAGTTTAAA	57	C	TTTTTATATGTGGGATAGAGTATAAATATAGATATTNNNNNNNNNNNNNNNNNNNNNNNNNAGTATTNTATANNNNNNNNNNNNNNNNNNNNNNNATTTATTTATTATTAATTTTATGAGATTAAATTTAGAAAAGTNAATAGTTTNTTTTAAGTTATGTATATATTGAATGTGGATTTTGAGTTTAAA
mm10_lactose	chr1:128354186-128365400	-80	2970	3063	ATAGTTATTTTAGTAGGTATAATTGGTTTTGATTT	60	TGTATTTTTAGATATTAGTTGGAAG	53	C	ATAGTTATTTTAGTAGGTATAATTGGTTTTGATTTTTGGTATTTTTGTTAATAGAGATATTATTTGTTGTTTATGGGTTTTGTTTTTTAAGAATNTTAGTTTTAGNNTAGAANTANNNNTATTTTTTTTGTATTTTTAGATATTAGTTGGAAG
mm10_lactose	chr1:128354186-128365400	-80	4355	4463	AAGTGTGTGTGGTTAATTTTGTTAGATATGTAGT	64	TTTTTGAAGTTTTGTTATATTTAAAA	52	C	AAGTGTGTGTGGTTAATTTTGTTAGATATGTAGTTTATTGTANTTAANGGTTTGTTTTTTAAGGTAGAATAAAATGATATGGTATRNGTATATTGGTTATTATNTANTGTTGATTTAGTTRTTTTTTTGGTTTTATAGTTATTTTTTGAAGTTTTGTTATATTTAAAA
mm10_lactose	chr1:128354186-128365400	-80	4497	4620	ATAAGTATTTTGAGGTGTATTTAATTTGTATAAT	58	AAGTGTGTGTGGTTAATTTTGTTAGA	60	C	ATAAGTATTTTGAGGTGTATTTAATTTGTATAATGATTTTTGTTTGAAATTTTTTTAATTTTATTTATTAAATAGTTAGAGTTTTTTTAATTTTTTTAGTTTTTTGATANTTGTTATATTTTTAATANTGAATTGGATTATTATAGGTGTTTTTNATAAGTGTGTGTGGTTAATTTTGTTAGA
mm10_lactose	chr1:128354186-128365400	-80	4701	4840	GTTTTGTTTTATATAATGAAAGAAT	51	TAGTATATAATAAAAATTTAAGAGTTTTGATTTTT	56	C	GTTTTGTTTTATATAATGAAAGAATTNTTTTNNNNNNNNNNNNNNNNNNNNNNNNNNNNNNNNNNNNTTTTNNGTATTTANTAGTAATTATATATTAGTGTGTTTTTTATTTTTTTRTTTTTAATAGTNNNNNNNNNNNNNNNNNNNNNNNNNNNNNNNNNNNNTAGTATATAATAAAAATTTAAGAGTTTTGATTTTT
mm10_lactose	chr1:128354186-128365400	-80	5636	5749	TAAGTTAAAATAATTAGAGGGTGGGTGT	61	AGTAGTTTAGTTTTTATTTTGTTATTGGTTGA	60	C	TAAGTTAAAATAATTAGAGGGTGGGTGTRATTATATTGTRTATGGGTAAAAGTTTTATGGNGTATGTTTTTGGTRTRAAAAGTGTRTGTRGTGGGTRGGGTTTTGNATRGAANTRTTATTGATTGGATRGGTTTGGTRTRAAGTAGTTTAGTTTTTATTTTGTTATTGGTTGA
mm10_lactose	chr1:128354186-128365400	-80	5781	5900	TTTTTGTAGTTTGGTTTGTTTATATTTTAT	57	TTTTTAAGTTAAAATAATTAGAGGGTGGGT	60	C	TTTTTGTAGTTTGGTTTGTTTATATTTTATTTTTTTTAGATGTATAATTTATAGTAGGTTTAATTTTGANNNNNNNNNNNNNNNNNNNNNNNNNNNNNNNNNNNNTANATNTAAATTTTGGGNNNNNNNNNNNNNNNNNNNNNNNNNGTTTTTTAAGTTAAAATAATTAGAGGGTGGGT
mm10_lactose	chr1:128354186-128365400	-80	6306	6414	TTAAATTTTTAATATTTAGTAAGTTTT	50	AGGGATTGGTAATGTGGATTATTTATTAGTAAG	62	C	TTAAATTTTTAATATTTAGTAAGTTTTRAAAAAGTGATTTATTTATTTTGGTTTAGGTTTATTGTGTTTTNGAAGTTTAGGATAAAAGTGTTNGTGGTGAAATAAGTTATTAGTATTAAGNTATTAAAGTTRAGGAGGGATTGGTAATGTGGATTATTTATTAGTAAG
mm10_lactose	chr1:128354186-128365400	-80	6446	6538	ATTTGGAGTTGGTAAAGGAGGGAGGGAT	68	TGGTATTAAATTTTTAATATTTAGTAAGTTTT	55	C	ATTTGGAGTTGGTAAAGGAGGGAGGGATTTGAGGNTTTAAGTTTTTNATATTTTTAATTGTANATTTTTATANTATATTTTNTAATAGATTATANNNNNNNNNNNNNNNNNNNNNNTGTTTGGTATTAAATTTTTAATATTTAGTAAGTTTT
mm10_lactose	chr1:128354186-128365400	-80	7550	7649	TATTATAGGGGTTGTTTTTAGTTGT	57	TTAAGGATTTAGAATTAGTATTTATAAATTATTTA	55	C	TATTATAGGGGTTGTTTTTAGTTGTNNNNNNNNNNNNNNNNNNNNNGATTTGTTATTTTTTTTTTTAGAGTRTGTTTTATAATTTTGTTGATTTTTGTTGTTATTTTTAATAATATATATATATTTAAGGATTTAGAATTAGTATTTATAAATTATTTA
mm10_lactose	chr1:128354186-128365400	-80	8610	8719	TGGTTTATATTGTAGATTAATATGAGTTG	57	TGTAGAAGTTTAGTGATGTTAGGTATTAAGT	61	C	TGGTTTATATTGTAGATTAATATGAGTTGNATTTANTATATTTGTGTTAGTNTTTAATTTGAGTGATTGTTTGTTAATAATAGGAGTTGATGGTTGTGGTTTATTGTAGTATTANTTTTAGAGATAAAATNTTTATTTTGTAGAAGTTTAGTGATGTTAGGTATTAAGT
mm10_lactose	chr1:128354186-128365400	-80	9234	9344	AGTAAGTATATGGGAAAGTTTATAGGAATATGTAT	61	AATAGTTAGGTGGTGGGGTTGTGTT	65	C	AGTAAGTATATGGGAAAGTTTATAGGAATATGTATNATRTGTAAATATTTTAGTGTATNTTTGGNGTTNNTGAGAGAGATTTTTTTTAAGAAGTTTTATATNTTGGNTTATTATGGTTATTGTATATTGGGTATAGTTGATTTANAATAGTTAGGTGGTGGGGTTGTGTT
mm10_lactose	chr1:128354186-128365400	-80	9380	9487	ATTTTATATTAATATTAGATGTGAAAAGT	53	AAGTAAGTATATGGGAAAGTTTATAGGAATA	59	C	ATTTTATATTAATATTAGATGTGAAAAGTNNNNNNNNNNNNNNNNNNNNNNNNNNNNNNNNNNNNNNNNNNNNNNNNNNNNNNNNNNNNNNNNNNNNNNNNNNNNNNNNNNNNNNNNNNNNNNNNNNNNNNNNNNNAAGTAAGTATATGGGAAAGTTTATAGGAATA
mm10_lactose	chr1:128354186-128365400	-80	9566	9703	TTTTAATATTTATAAAATTGGTATGTTTTAAAAGT	57	TTATAATTGGTTATTGATGAATGTA	53	C	TTTTAATATTTATAAAATTGGTATGTTTTAAAAGTTNNTTTAAAAATTTTGTGAAGTATTTGAANNNNNNNNNNNTTAGTAATATTGAGANNTTGTTATTAGTTTTGAGGTTGAGATTTAATAAAAATTTATAGTTNATGATAGTNTTGTGTGNTTTTATAGAAATTTGNTTTTATAATTGGTTATTGATGAATGTA
mm10_lactose	chr1:128354186-128365400	-80	9939	10055	GTTATATTTGAGGTATTTAAAATATGTAGT	55	TTTTAATGAGAAATTTTTATGGTTGAAATT	57	C	GTTATATTTGAGGTATTTAAAATATGTAGTAGAATTAATGTTTTATTAAAGTGTNNNNNNNNNNNNNNNNNNNNTTTAGTATANATTAATTTAAGTAAAAAANGTTTTAGAATTTTAAATATTTTNAAATAGGAAATATTTGAATRTTTTAATGAGAAATTTTTATGGTTGAAATT
mm10_lactose	chr1:128354186-128365400	-80	10105	10245	TGGTAAATGAGAGGTTTTTAAAGGGGG	64	AGGAATTTGTTATTGATTAGGTTATATTTGAGG	61	C	TGGTAAATGAGAGGTTTTTAAAGGGGGNTTAATTGTTATTTTTTTGTTTATAGGGTTGGAAAGGGTGATRATGTTGTTTTTAGGATTNTATAATRTATRTTAGATTTTAATGTTTTTTTRTGATTTTAAATRATTTATNTTTTAAAGTTATATTTTTTATTTTTTTNAGGAATTTGTTATTGATTAGGTTATATTTGAGG
mm10_lactose	chr1:128275674-128286889	-80	69	197	TATATATTTTTAGTATTTGTTTTGTAGAGGGTTT	59	TGTATTAGTTTTGAAAGTTATTATTT	52	W	TATATATTTTTAGTATTTGTTTTGTAGAGGGTTTTYGGTNNNNNNNNNNNNNNNNNNNNNNNNNNNNNNNNNNNNNNNNNNNNNNNNNNNNNNNNNNNNNNNNNNNNNNNNNNNNNNNNNNNNNNNNNNNNGTAGTTTGAATTATTTAGATATTNTAGTAAGTGTATTAGTTTTGAAAGTTATTATTT
mm10_lactose	chr1:128275674-128286889	-80	661	798	TGTGGTTTTTATTTTGATTGTTAGGTATTAAGATT	62	TGAATGTGTTTGTGAGAGGAGGTTT	63	W	TGTGGTTTTTATTTTGATTGTTAGGTATTAAGATTAATATTTTAGTTTTGTTAAAGAGTAGTTAGAAATATTTAATTTTGTAATTATTNTAGTATGGAATAGGGTGTTATGTGAATTATTAAAATNNNNNNNNNNNNNNNNNNNNNNNNNNNNNNNNNNGTAGAGGGAATGGTGAATGTGTTTGTGAGAGGAGGTTT
mm10_lactose	chr1:128275674-128286889	-80	1011	1146	ATTAGTTAAGGTATAATTGGAGTTTTGTTTAGTTT	61	TGATTTGGTTAGTTTGATTTATATA	53	W	ATTAGTTAAGGTATAATTGGAGTTTTGTTTAGTTTTTAGGNTATTTTGTAAATTATATTTAGTANGTGTTTYGGTTTGTATGAGGNNNNNNNNNNNNNNNNNNNNNNNNNTAGTTAGTAAATGGTTATGTTTTTGTAGGGTTTAATAAGTTATTTGGAAAATGGATAATATGATTTGGTTAGTTTGATTTATATA
mm10_lactose	chr1:128275674-128286889	-80	1532	1635	GAGTAGTGTAGATTTTTATTGTTTT	54	TGTTTAATTTGAAAAAGTTAAATATGAAATAGTTG	59	W	GAGTAGTGTAGATTTTTATTGTTTTTTTAGGATTTTATTTAGYGAGATTGTTGTTGGAGAAGTGGGTTAGTTTTATGTTTTTAGATYGTGTATAGTTTTTATTTTTNTTAAGAGGTTTTGAGTTANGTTGTTTAATTTGAAAAAGTTAAATATGAAATAGTTG
mm10_lactose	chr1:128275674-128286889	-80	1679	1798	AAAGTTAAATATGAAATAGTTGGATGTTAGG	59	TGTAAGATTTTTAAGTTATATATAGTAAT	52	W	AAAGTTAAATATGAAATAGTTGGATGTTAGGNTTTTGTGTAGGGTAATTAGTTGTTGAGTTTAGAAGAATTTTAAGGTTATTTTGTTATTATYGTTTTTATTTAGATTTTATAGTTTTTAGTTTAGTGTTTTATTTAGGATATTTTTTGTTGTAAGATTTTTAAGTTATATATAGTAAT
mm10_lactose	chr1:128275674-128286889	-80	1894	2004	AGTTAATTAGGTGATAATTGATGTTT	56	TGATTTTATTTTTGTTGTAAGTATTTTTGTTGTA	60	W	AGTTAATTAGGTGATAATTGATGTTTAGYGTTTTTTTTTGTATTTANNNNNNNNNNNNNNNNNNNNNNNNNNNNNNNNNNNNNNNNNNNNNNNNNNNNNNNNNNNNNNNNNNNNNNNNNNNNNNNNNNNNTTAGAATGATTTTATTTTTGTTGTAAGTATTTTTGTTGTA
mm10_lactose	chr1:128275674-128286889	-80	2111	2235	TTTTAGTGTTGTTTTGAAGATGTTAGTAAAATAAT	61	TGTTTATTAATATTTTTGTTGAAAT	51	W	TTTTAGTGTTGTTTTGAAGATGTTAGTAAAATAATTGAGTANNNNNNNNNNNNNNNNNNNNNNNNNNNNNNNTTGTGTTTTAGGTTATTGATGTATTTGTNTTATAATTTGTTTTTATYGATGTTAGGTAGATGAGAATGGTTAGTTTGYGGTTTAGATTGTTTATTAATATTTTTGTTGAAAT
mm10_lactose	chr1:128275674-128286889	-80	2296	2392	TTATATGTAGTAGTTATATTTGTTAGGTTAAAGTT	59	TGGTTTTAAAATGGAAAGTTAATTT	55	W	TTATATGTAGTAGTTATATTTGTTAGGTTAAAGTTTAGTATTGTAGGATTAGGGTAGAGAGGAGATATTTNATTTTTATTATTTTTGAAAGTTGTGATGTTTGAATTNTNGGGTATGTTTTGTTGTNTTTTTGGTTTTAAAATGGAAAGTTAATTT
mm10_lactose	chr1:128275674-128286889	-80	2422	2513	TTTTTGGTTTTAAAATGGAAAGTTAATTTGATTT	61	TTAAAGTGTTGGAGTAATAGAATTTT	56	W	TTTTTGGTTTTAAAATGGAAAGTTAATTTGATTTTGTTTGTGTTAGATAGGAAGAATTTTTTTTTTTTGYGGAGTAATATNNNNNNNGTNTGTGAGTTGTGGTGTTGGNGGGAAGTAGGGGGTAGTTAAAGTGTTGGAGTAATAGAATTTT
mm10_lactose	chr1:128275674-128286889	-80	2649	2789	TTAGTTATGAATAGTTTTAATATTAGT	51	GGATGAGTTGAGTTTTGTAAATTGTGTGTGTAG	65	W	TTAGTTATGAATAGTTTTAATATTAGTTANNNNNNNNNNNNNNNNNNNNNNNATGTTTTTNGTGGANGTAATTTTTGTTGAGAAATGGAATATATTAATTTAGTATATGTTTATTGAATGTTTGTTATGTTGGTGGAAAGAAGGTAGGAAGNATAGTTGTAGGTATAGGATGAGTTGAGTTTTGTAAATTGTGTGTGTAG
mm10_lactose	chr1:128275674-128286889	-80	2936	3073	TATTTGTTAATATTATTTAAAGAAGT	50	TTTTAAAATTTTGTAGGAATTATTTTATTTAAGA	56	W	TATTTGTTAATATTATTTAAAGAAGTNNNNNNNNNNNNNNNNNNNNNNNNNNNNNNNNNNNNNNNNNNNNNNNNNNNNNNNNNNNNNNNNNNNNNNNNNNNNNNNNNNNNNNNNNNNNNNNNNNNNNNNNNNNNNNNNNNNNNNNNNNNNNNNNNNNNNNNNTTTTTAAAATTTTGTAGGAATTATTTTATTTAAGA
mm10_lactose	chr1:128275674-128286889	-80	4149	4289	TTGAAAGTGGATTTATGGGATATGGTTTGTTAAT	64	TGTTTATATTGTAAATGTGTTTTTGA	55	W	TTGAAAGTGGATTTATGGGATATGGTTTGTTAATTTTAGAGGATNTTTGAGGTTTGGATTAGGAAAGANGGTTAAATTAGTTTTTTTAAAAGNTGTATGAATTNAGATATTTTTTTTTTAGGGTGAGTTTGGATTTTATYGTTTTGTTTTTTGTTATTTGTTTTTTTTTATTTTTGTTTATATTGTAAATGTGTTTTTGA
mm10_lactose	chr1:128275674-128286889	-80	5407	5501	TGGTTTTTAGGTTTTGAGTTATTAGATTTTTAGGT	63	TGAGTAGTTTTATATGTTTTAGAAT	53	W	TGGTTTTTAGGTTTTGAGTTATTAGATTTTTAGGTAAAGAGTTATAGATGTTTTTTTTATTTTAAAATTTAATTTTTTATTTTTTAATATTTTTGTTTTGGGGAGGGGGTAATTGAAATGGGGATTTTTTGAGTAGTTTTATATGTTTTAGAAT
mm10_lactose	chr1:128275674-128286889	-80	8476	8593	AATTTATTAGATAATAATAATAGTAATTTT	50	GGTGTGTTTTGTAAATGGATAAATAAAGGA	61	W	AATTTATTAGATAATAATAATAGTAATTTTTTNGTTATTTGAGAATGGTNYGGAATAAAGNNNNNNNNNNNNNNNNNNNNNNGTGATTGTTTGTGTATATAAGATAGTTGTNAAAGGTTATAYGTTGTTTTTTTTTATTGGTGTGGTGGTGTGTTTTGTAAATGGATAAATAAAGGA
mm10_lactose	chr1:128275674-128286889	-80	8678	8770	AATGTTTTGGTTAAAGATAGGTAAGGTTATTGGTT	64	GTGGTGTTTTTAGAAAGGTTTTATA	56	W	AATGTTTTGGTTAAAGATAGGTAAGGTTATTGGTTTTAANNNNNNNNNNNNNNNNNNNNNNNNNAGGAAAATGTAGTTAGGTTGTAAAGNGGAAGTGGTTAGGAGTGTGNTATTTGAGTTTGNTTNGGTGGTGTTTTTAGAAAGGTTTTATA
mm10_lactose	chr1:128275674-128286889	-80	9057	9184	GGTAAGGGATATAGAATAAAGGTTTTAAGGAATGT	63	TAGGTTTATGGAAAGAATTGTAAGA	56	W	GGTAAGGGATATAGAATAAAGGTTTTAAGGAATGTAAGTAAGTAGTTATGGTTTNTNNNNNNNNNNNTTTYGTTTAGTATTATGTAATTTTATTGAATTTATTTGTTAAGAGYGGTTATAGTAGGATAYGATATAGGTNNNNNNNNNNNNNNNNNNNNNNNATAGGTTTATGGAAAGAATTGTAAGA
mm10_lactose	chr1:128275674-128286889	-80	9221	9313	GGTTTATGGAAAGAATTGTAAGAGGGGGTAAGATT	67	TTATGGGGGTGTTTTGTAGGTTTTT	62	W	GGTTTATGGAAAGAATTGTAAGAGGGGGTAAGATTGGTTTTTATTAAAGGAAGTTYGTGTTTTTGAGTTTATTATTAAATTTTGAAATGAGGATAGAGAATTAYGAGNTAGTTTAGTTTTTGTNTTTTTATGGGGGTGTTTTGTAGGTTTTT
mm10_lactose	chr1:128275674-128286889	-80	9399	9522	TTAAAGATGTTTTTATTTTAATTGGAAATTTGAGA	60	TGTTAGAAGGAAGAAATTTGATTTA	55	W	TTAAAGATGTTTTTATTTTAATTGGAAATTTGAGANNTTTTAAGATGGAAATTATTTTTAGYGGTGTATAAAGTTATGAGGAAGTYGTTTATTGNAGGNAGGAGTTTGGTNTTAGNATGGTGGTTAGTTAGGTTTTTTTGTAATTTGAGGTGGTGATTTGTTAGAAGGAAGAAATTTGATTTA
mm10_lactose	chr1:128275674-128286889	-80	9616	9756	TTTGTAGTATTTGTATAATAGAAATGTTA	54	TGGAGGTTTAGGTTTTAGTATTGTTAGTTAT	61	W	TTTGTAGTATTTGTATAATAGAAATGTTAYGTTGTAAATTTTAAGTAGTATAAGAGYGAAGAGGATATATAGNGTYGTTTGTGTTTTTGTYGTGTTTAGTATTAGTTTTAGGAAGGGTATTTTTGATTTTATAGGGTTGGTAGTGGGTTTAGTATTTAGGAAAAGATAATGGAGGTTTAGGTTTTAGTATTGTTAGTTAT
mm10_lactose	chr1:128275674-128286889	-80	9728	9832	GGAAGGGTATTTTTGATTTTATAGGGTTGGT	64	TGTATAGTGTATATTTTAAATATATATAG	50	W	GGAAGGGTATTTTTGATTTTATAGGGTTGGTAGTGGGTTTAGTATTTAGGAAAAGATAATGGAGGTTTAGGTTTTAGTATTGTTAGTTATTAGTTTGTTTTGAGAAAGTTTTGTTGGTTTTTGYGGTTTNGNGGTTGTATAGTGTATATTTTAAATATATATAG
mm10_lactose	chr1:128275674-128286889	-80	10501	10593	TATTATTTTGGGTAATTAAAGTTTAT	52	ATTTGATTTAGTGATTGTTTGGAAGTATTTGTTT	62	W	TATTATTTTGGGTAATTAAAGTTTATTTYGAATTGGATAATGGTTTTGTATTTTTATAGTTATTTATATTTTATAATTATTTAGYGAGTATTAGTTTTAGTGTTTTTGTAGTTTTTTGATTTGATTTAGTGATTGTTTGGAAGTATTTGTTT
mm10_lactose	chr1:128275674-128286889	-80	10681	10791	GAGTTAGGGGTGGGTAGGAGAATTTGAAGTTGTTT	69	TGGGTTGGTGGGAAGAATAGTTTTT	63	W	GAGTTAGGGGTGGGTAGGAGAATTTGAAGTTGTTTANTTTTATAGTAGGNTTTTGGTTTTTATNGGTAATATTAGTTTYGAGTNTTTGGAGTATTTGTTGAYGAGTGAAGGGNTTAAATTGTGGGTAAATATTTGAGTTGGAAGGTGGGTTGGTGGGAAGAATAGTTTTT
mm10_lactose	chr1:128275674-128286889	-80	10896	11023	TTTTTGGTTGTTGGAGATAAGGATGAGGTTTTTGT	68	TGGTTTATTTAAAGTTGTTTATGAT	54	W	TTTTTGGTTGTTGGAGATAAGGATGAGGTTTTTGTGTAGGGTTAGGAAAGTTATTGTANYGGATTATGGAGGTNTAGATTTTGGTTGAYGTTTTGGGGATTTTTGGTAANGAAGGGTTAGAGYGGTTTATAAAGTGTATNTYGAATTTNTTTGTNAAGTTTGTGGTTTATTTAAAGTTGTTTATGAT
mm10_lactose	chr1:128275674-128286889	-80	11122	11249	TATAGTTGTTTAAATATAGGTTTGGTGTGAGTTTT	63	TGGATATGTAGGGTTATTAGTGTTT	58	W	TATAGTTGTTTAAATATAGGTTTGGTGTGAGTTTTTTTTATATTAAGATATTTGTGTGTTANGTTTTTTGAAGTTAGGTTTNTGGTTGTTTTTATTGTTTTAATAGTAGAGTGTGAGTTTAATTTTGAGAGTTTATTTTGTGTTTTNGTAGGTTTTTTATTNTGGATATGTAGGGTTATTAGTGTTT
mm10_lactose	chr1:128286890-128298105	-80	58	149	TGGATATGTAGGGTTATTAGTGTTT	58	TGGAGAGGTAGGAATTTTTAGAAGTAAAAGATTTG	64	W	TGGATATGTAGGGTTATTAGTGTTTTTTTAGAANTTAGATAGTTTGAGTTAATTTTATTGNNNNNNNNNNNNNNNNNNNNNATTGATTTGAGTNAGGATTTTGAAATATTTTTTTATGGAGAGGTAGGAATTTTTAGAAGTAAAAGATTTG
mm10_lactose	chr1:128286890-128298105	-80	428	557	ATTTTAGAAATTAAAAGTTTAGATTATTTTTGGTT	58	GGAAAAGATTTTAGATTTTAGTTTT	53	W	ATTTTAGAAATTAAAAGTTTAGATTATTTTTGGTTTGTTGTAGGATAGTAATGTGTAGAGATNTTAAGAAGTAAGAAAATTTGAGGGTTTTAGAGGATTYGAGTTNNANATTAAGGTTTTGTTAGTGTAGGTAATTGGTTTTATTTGAAYGTAAATTTAGGNAGGGAAAAGATTTTAGATTTTAGTTTT
mm10_lactose	chr1:128286890-128298105	-80	590	680	AGGGAAAAGATTTTAGATTTTAGTTTTAAATAAAT	59	TTTTGAGGGTTTTATTAATGTAGTT	56	W	AGGGAAAAGATTTTAGATTTTAGTTTTAAATAAATGTTTAAATTTAAGAGTTAAAGGTTTTGGTATGTTAGAGTATTTTTTTAGGGATGTTGAGATGTNTATNTAGTGNATGYGAAAGTTTTTATTTTTGAGGGTTTTATTAATGTAGTT
mm10_lactose	chr1:128286890-128298105	-80	801	923	TTTTTGTGATATAAATTAGAGGGTTGTTGTATTT	61	AAATTAGTTTTTGTTTATAAGTTTTA	51	W	TTTTTGTGATATAAATTAGAGGGTTGTTGTATTTTTTTTTTAATTAGTTTAAGATTTTTYGGAAGTTAAAAGGGNNNNNNNNNNNNNNNNNNNNGTTAGAGTTTGGTTAGGAGYGGTTTGTAATGGAAGTAATTTTTTTGTAAGTTTATAAGGTAAAAATTAGTTTTTGTTTATAAGTTTTA
mm10_lactose	chr1:128286890-128298105	-80	941	1060	TTTATAAGGTAAAAATTAGTTTTTGTTTAT	55	TTAAGTTATTTGTTATTTTGGAGGTGTTTA	59	W	TTTATAAGGTAAAAATTAGTTTTTGTTTATAAGTTTTAGNTTTTGTTTATGGAAGTTATTTTTTTTTTAGAATATTTTATAGTAGTATANTAGTTTTGTATGTTTTGTTTTTTGTTGATATATAAGTATTATTTTTAGAGNNNGGGTTTTTAAGTTATTTGTTATTTTGGAGGTGTTTA
mm10_lactose	chr1:128286890-128298105	-80	1136	1275	GTAGGGAGTAGATATTGAGGTTTATTTAAATGTTT	62	GTTGAATTGAATGTTTTATTTTATA	51	W	GTAGGGAGTAGATATTGAGGTTTATTTAAATGTTTATATTTTTGATTTTTTTATAAGGATGAAAAAGAAAGGGGAATNGTTYGTNGTAGTGGGATGTTTGTTGTATTTGAYGAGTTTTGTGTTNGNATAGATGAAGTTTTTTTTATTTTTAGATTTTTTGTAGTATTTGATTTYGTTGAATTGAATGTTTTATTTTATA
mm10_lactose	chr1:128286890-128298105	-80	2055	2187	GAATATATTTTGGTGTTTATATTAT	50	GGTTAGGATAGTGGTGTAGTGGTTGAATTTAAAAA	66	W	GAATATATTTTGGTGTTTATATTATGAGANATGTTTTGAGGTTATATAGATTYGAGTANAAGTTAGGTATGGAAYGTTTTTTGTTTTANGTGTTTTGTTGATTATTTTATTTATYGGTATTAAAAGAYGAAANAGTAGTNGYGTAGTTGAGGTTGTAGGTTAGGATAGTGGTGTAGTGGTTGAATTTAAAAA
mm10_lactose	chr1:128286890-128298105	-80	2290	2380	TTTTTGTAAATTTAGGGAGTTTGGAAAGAGGGAGT	67	TGAGTAAGGTATAGTTTTAGAGAGA	56	W	TTTTTGTAAATTTAGGGAGTTTGGAAAGAGGGAGTTATTAGGNGATGAGTTTTTAGGAAGAATTTTATTTTGAGGAGYGTATTTGGATAGGGTNGGGAGTATTTAGAATTTTAGGTTTTTGGTTGTGAGTAAGGTATAGTTTTAGAGAGA
mm10_lactose	chr1:128286890-128298105	-80	2464	2598	AAAGAGTTATTTTGTTTATTATTTTA	51	GTAGTTATTTTAGATGATTTTTGTATGTTTTTAA	58	W	AAAGAGTTATTTTGTTTATTATTTTATTGTTNNGTGTAAGTTTTTGGTAGGTTGTNNNNNNNNNNNNNNNNNNNNNNNNNNNNNNNNNNNNNNNNNNNNNTTTTAGATATTTAGAGTTTTATTATTYGYGATAGATTTGAAAAGTATAAGTATATTTYGGGTAGTTATTTTAGATGATTTTTGTATGTTTTTAA
mm10_lactose	chr1:128286890-128298105	-80	2633	2765	TAGTTATTTTAGATGATTTTTGTATGTTTTTAAT	57	GTTTATTTTTATATTGGGTTTGTGTT	56	W	TAGTTATTTTAGATGATTTTTGTATGTTTTTAATAGTTTTTTTAGTTYGTTTTTGGTGAGTTTTTGYGTTTTTTTTGGGTTTGTTTTATTTAGGYGTTTTTTGNTGTTTAGTTTTATTTANGGGATTTTTTTGAGAATTTAGTGTTGGATGTGTGTATTTTTTTANGTTTATTTTTATATTGGGTTTGTGTT
mm10_lactose	chr1:128286890-128298105	-80	2860	2979	TTTTTAGTTGGTGTTTTTAAGGTTTTGTTTAGTTT	63	TGTTATGAAGGTTTAGTTTTATTAA	53	W	TTTTTAGTTGGTGTTTTTAAGGTTTTGTTTAGTTTTTAGATATATATAGTTTAGGGTTTANATGGTAGTAGNNNNNNNNNNNNNNNNNNNNTGTATGTATTTTGTTTGTATTTTAATTTTGAGATATANNGATTTTTGTTTTTTAAATTTTTGTTGTTATGAAGGTTTAGTTTTATTAA
mm10_lactose	chr1:128286890-128298105	-80	2997	3087	TTTTTAAATTTTTGTTGTTATGAAGGTTTAGTT	60	TGGAGAAGTAGGATTTTATGGTATTTT	59	W	TTTTTAAATTTTTGTTGTTATGAAGGTTTAGTTTTATTAATATTTTGTTNTAGTTGTAAAGTTTTTAGAGTTTATAYGGTTAATTTTTTAGGTTTTTTTGGAGTTGTTTTTTTTTTGAAGGAATGGAGAAGTAGGATTTTATGGTATTTT
mm10_lactose	chr1:128286890-128298105	-80	3200	3330	GGTTTTGATTTAGATGTATAGTAGTA	55	TGTAAATATTTTATGGTGGGAGAGATGGTAGATT	64	W	GGTTTTGATTTAGATGTATAGTAGTAGTTTNGTATAGTTGTGTGGAGGAGTTANGATGTTTATTTGTAGATTGGTATATTAGATTTTGGTTAAGTTTTATTTATTAGGATTTGTTTTATAYGGGTTANGTGTGTATAATATAGTAAGAATTAGAATTGTAAATATTTTATGGTGGGAGAGATGGTAGATT
mm10_lactose	chr1:128286890-128298105	-80	3410	3516	TTTTAAGGTTGTTAGAAAAGTATATTTGTTGAGTT	62	GTAATTGGATGGTTTTTAAATTTAA	53	W	TTTTAAGGTTGTTAGAAAAGTATATTTGTTGAGTTTTTTTTTTTTTTTAYGGGTTATATGATTAGTGGAGAGTTGGTGAATNTGTTTTTATAAAGTTAGGGGTTNTTTTTTTGTGATNTTGTATATGTTATATTTTAGGNGGTAATTGGATGGTTTTTAAATTTAA
mm10_lactose	chr1:128286890-128298105	-80	3604	3704	GGTTTGAGTATTATTTTTGTGGTTAGTATTGTTGT	64	TGAAGTATTGTTATTTGTTAGTTTA	53	W	GGTTTGAGTATTATTTTTGTGGTTAGTATTGTTGTTTTGGTTTTTATTTTTTATTTTTGGTAGTTATGGGATTTATGATTGATAGTTGTTNTTGATAGGAAGTGTGGAGAGTTGGGAAGAAGGGTNGATGTTNTATGAAGTATTGTTATTTGTTAGTTTA
mm10_lactose	chr1:128286890-128298105	-80	3746	3836	TGTTATTTGTTAGTTTAGTGATATGATAATAAGT	59	TGGGGTTATTTAGAAGTGGGTATTTT	61	W	TGTTATTTGTTAGTTTAGTGATATGATAATAAGTATGTGTTTTATAGTTTTTAGATAATTGTTTTYGTATAGGGTGATAAATTAGAGTTGGATAAATTGGGGATTTGTTTTTGGAGTGTGGTAATGGGGTTATTTAGAAGTGGGTATTTT
mm10_lactose	chr1:128286890-128298105	-80	5089	5188	TTTTGTTTGTTTATTGTTATTTAGATTATATATTT	56	TGAAGATGGGGTGTGTAAATTAGTT	61	W	TTTTGTTTGTTTATTGTTATTTAGATTATATATTTATNNNTGTGGATTTAGTATTNNNNNNNNNNNNNNNNNNNNNNTYGTTAGGTTTTTGTTAYGAATTYGTGTTTTTATTATTTTAGGGTAGTTTTYGTTTTTGAAGATGGGGTGTGTAAATTAGTT
mm10_lactose	chr1:128286890-128298105	-80	5265	5355	TGGTAAGTTTTGGTTGAGGTTGATG	62	TGTTTATTTATTATAGAATTAATTTTTAGGGAGAG	58	W	TGGTAAGTTTTGGTTGAGGTTGATGNGGGAGAAANGTTTTTTATTTTTTATAGGTTTTGGTANTTTTAAGAGAGGTTGGATTATGATTTTTATNGAATATGTTATTTTTTGTGGGTGTTTATTTATTATAGAATTAATTTTTAGGGAGAG
mm10_lactose	chr1:128286890-128298105	-80	6624	6724	TTTTATTATTTATGGTTTTTGTTAT	50	ATTTAAAATTATTATGTTTAGTTTTTATTTGTTTA	56	W	TTTTATTATTTATGGTTTTTGTTATAGTATATTTTTGGGTGAATAGGAAAGATTTYGANAYGGATGNAAAAGTGAAGTATTTTTTTTGAGTTTNNNNNNNTTAAGTAAGAGTAAAATTGAGTTYGATTTAAAATTATTATGTTTAGTTTTTATTTGTTTA
mm10_lactose	chr1:128286890-128298105	-80	6789	6929	GTTTATTTTTGTTAAATTATATTGGGAGAGAAGAT	60	TGTTGTTGTAGAGATGTTAAGTTTT	58	W	GTTTATTTTTGTTAAATTATATTGGGAGAGAAGATTGTYGAGAANYGATAGAGAGTATAGATTTGTAYGTATTTTTTGGTYGTTTTTATATTTTTNTGGTTGGAAGGATTNTTGGGTTTNGTTTAGTYGTTGTTGATGGTGATNGAGATTATATTTTTTTGGTTGTTAYGGTATGTGTTGTTGTAGAGATGTTAAGTTTT
mm10_lactose	chr1:128286890-128298105	-80	7027	7167	TGTGTTAGGTTTGAAAGAGATTTTTGGAAAT	63	AGTAAAGAGTGTTTGTAGGGAGGTTTGTA	64	W	TGTGTTAGGTTTGAAAGAGATTTTTGGAAATATATAAGGATGTTAGTAGAAAGTATTATTTTGTTTGYGNATGGAATGGAGGATTTGATNTTAGGAAGATTYGGATTTTAGTTTTTTTTATTGAANGGNNGAGAGTAGTTAGTTTGTTGTGNNTTTTTTAGGAGANTAGGTAGTAAAGAGTGTTTGTAGGGAGGTTTGTA
mm10_lactose	chr1:128286890-128298105	-80	7213	7307	TTTGTAGGGAGGTTTGTAGAGATAGGGTTTTTAAT	66	GTTTTTATTTGGAGTAGATATTTTA	52	W	TTTGTAGGGAGGTTTGTAGAGATAGGGTTTTTAATATATTGTTTGGTTANGATTTTTATGTTATTTGGAATTYGAGTTTTTATAGTGTTAAGAATATTNNNNNNNNNNNNNNNNNNNANTTGGAYGAGGGTTTTTATTTGGAGTAGATATTTTA
mm10_lactose	chr1:128286890-128298105	-80	7396	7507	GGGTTTATTTAGTGTGATTTAGAATTTGATTTTGT	63	TGGTTATTTATGAGTAAGTTAGAGT	56	W	GGGTTTATTTAGTGTGATTTAGAATTTGATTTTGTTTTTTAATTTTYGGAAGAGTATATYGGTATAGTTTTTAAATYGTTGNATAATTGTTTYGTTTTTTTAGTTTTTAAYGTTTTGTAGNGTTTGGGGTAGGTTTTAGTGATATATGGTTATTTATGAGTAAGTTAGAGT
mm10_lactose	chr1:128286890-128298105	-80	7520	7610	GGGGTAGGTTTTAGTGATATATGGTTATTTATGA	63	AGTTTAAGGGGTTTTGAATTATTTTT	57	W	GGGGTAGGTTTTAGTGATATATGGTTATTTATGAGTAAGTTAGAGTNGGGGTTTATTAATTATTTTTTTAGGAAGTTGGYGATATGAGATATATAAGTATAGANTAAGGGATAATGATTYGGAAAGTTTAAGGGGTTTTGAATTATTTTT
mm10_lactose	chr1:128286890-128298105	-80	8271	8407	ATTGTTTTTAGGGGTTATATTTTTATTTGTGGTGT	63	TGAAGGGTTATTATATTTTTAGTAA	52	W	ATTGTTTTTAGGGGTTATATTTTTATTTGTGGTGTNNNNNNNNNNNNNNNNNNNGTATTTATGAATYGNATATAGTAGTTGAGGTTTGTTTYGTTGATGAATTTGGTGGTTTYGTTNGGGAGGATTTTAGNTTAGGAGANGGAGAAGYGGTAGTGGGATAYGTTTAGGTTTTGAAGGGTTATTATATTTTTAGTAA
mm10_lactose	chr1:128286890-128298105	-80	8522	8662	TGGAGTGTGGGAAAATGTGTTTTAGATATTAAGTT	65	TATTGTAATTTGTTATTGTGTTGTT	55	W	TGGAGTGTGGGAAAATGTGTTTTAGATATTAAGTTTTTTGTTATTTGTTTTTTAYGTATTTTTAATTTTANGATGATAAGAGGNGGTTTAAGTTATTTGAATAAATATAGATNYGTTAANGTTGNTTTNGGANTTTTTTTTGTATANTTYGTTTTTAGATGTTNAAGNTGTATTNTATTGTAATTTGTTATTGTGTTGTT
mm10_lactose	chr1:128286890-128298105	-80	9010	9105	TAATTAATGTTGGTAGTGGGTTTTGGTTTTTGGT	66	TGTAGTTTAGATATATATAGTGTTTT	52	W	TAATTAATGTTGGTAGTGGGTTTTGGTTTTTGGTGGGTATTTATTAAAGAGTTTGAGTGAATATTTTTATATTNTTTATTANTTTTAAAGATAGTTAAATAGAAAGTTAGGATGTTNTTGTGGAGATTTTGTAGTTTAGATATATATAGTGTTTT
mm10_lactose	chr1:128286890-128298105	-80	9243	9335	TTTTTGTAATTTATTTTAAGATATTTT	50	TAGGAGTAGTTATGGGGAATTATTTTTGTGGAG	65	W	TTTTTGTAATTTATTTTAAGATATTTTANTAATTATGGNGNGATTGGTTATAGTTGAGGYGGNNTTGTATTTAATAATGTATATTTAGTTTTGGTTGGGGGAGTGTGGAGTGGAGTTAATAGGAGTAGTTATGGGGAATTATTTTTGTGGAG
mm10_lactose	chr1:128286890-128298105	-80	10970	11060	GGTAGTGATATTTAGAGAAAGTTTAGATAAGTT	60	TTTTTAATAAGTAATTTGATTATTGTT	52	W	GGTAGTGATATTTAGAGAAAGTTTAGATAAGTTAGNTTATTTATATATTGTTTTGNTATAGTATTTTTTTATAGAGTAAGNGGTATAGAGGTAGAAGGTYGGGGATANGGGTATATTGTGGGTTTTTTAATAAGTAATTTGATTATTGTT
mm10_lactose	chr1:128286890-128298105	-80	11092	11231	TTTTTAATAAGTAATTTGATTATTGTTGTTTT	56	GTATGAATATAGTAGGAGTTTGATGTTA	57	W	TTTTTAATAAGTAATTTGATTATTGTTGTTTTYGTGTGTNTTGGAGATTAGTTTTNGANTTTTATATATGATGATGGTGAGYGGGTTTGTTTTGAGTTATTTTTTYGTTATTATTTTTTTTTTTTTTGAGGAAAGATAAGAGTATTNTATTTTTTNYGTTTGTTTTTTTTGGTATGAATATAGTAGGAGTTTGATGTTA
mm10_lactose	chr1:128298106-128309321	-80	44	166	TTTTGGTATGAATATAGTAGGAGTTTGATGTTAG	62	TGTTATGGTTTAATTTGTTTTATTAG	53	W	TTTTGGTATGAATATAGTAGGAGTTTGATGTTAGANTATTAGAAAAAGGGTAGGTTTAGTTTGGAGNTAATTTAGGTTAGTTGTTTGTTTGGATGAGTTNGGTGAGGAGATTTATAGATGGAGATTGTTTATTGATATGTTTTTTTTAGAATATTTTGTTATGGTTTAATTTGTTTTATTAG
mm10_lactose	chr1:128298106-128309321	-80	412	544	AAGTTTGGTGTTTAGTAGTAATGTAGGAAAT	62	TGTATAGTATTTGGTTGAGGTTTTTGTTG	61	W	AAGTTTGGTGTTTAGTAGTAATGTAGGAAATYGATTTTTATGGTTTTAAAGTTTTTATTTGATAGGAAGTAGANGTTGTATTTTAGATGAAGTTTTTGGGAAATTTTTTATATAGGAATTTATTTTTTTTGGTTAGGGGTATGTTATTGTTGGTAATGATTTTTGTATAGTATTTGGTTGAGGTTTTTGTTG
mm10_lactose	chr1:128298106-128309321	-80	565	690	TTGGTAATGATTTTTGTATAGTATTTGGTTGAGGT	64	TATTATTTAGTTTGTAGGTTAGGAA	54	W	TTGGTAATGATTTTTGTATAGTATTTGGTTGAGGTTTTTGTTGTTYGAGGTTTGTTTATATGATTAAAGTYGAYGTGATATAANTTAAATTTTATGGTGTAGTYGTGTAGTTATTYGAAGTTGTTTATTAGYGNTTAGGTAGAGTAGTTTYGAAGGTTAATATTATTTAGTTTGTAGGTTAGGAA
mm10_lactose	chr1:128298106-128309321	-80	771	905	TTATATTAGTAGGTAGGAGTTTTAAGTAGTTT	59	TGTTAGGTAAAAGGGTAGGTTTTAGATG	61	W	TTATATTAGTAGGTAGGAGTTTTAAGTAGTTTAGNTATGTGTTGGTATTAGATTTTAGGTTNTGTTTTTAAATTATAGATGTGTGTATNGTTATTTGTTTNTTAAGAGAGTAATATGTTATTTTGTTATTTTTATTTTTTGTTAGTTTTAGTGATTTTANAGTAATTGTTAGGTAAAAGGGTAGGTTTTAGATG
mm10_lactose	chr1:128298106-128309321	-80	1771	1879	TTTAAAGTATTTGTTAAAGTATGGAGATATATGA	59	TGTTAGTTTTTGTTTATTTTTAGTGA	55	W	TTTAAAGTATTTGTTAAAGTATGGAGATATATGATTTANGGGAGGGTTGGGGAGAYGANTTGAATTTNTATGTATTTTTTAGAGTTTTNTTNATATAGGTTTTGTGGTAGAATATTTTTTTYGTGTTATTTAGYGTGGGGNTTGTTAGTTTTTGTTTATTTTTAGTGA
mm10_lactose	chr1:128298106-128309321	-80	2071	2207	TTATTATAGTTGGGTGGGTTTAGTTTAGGAGTGAT	66	TTTTATTTTATGATATTTGGATAGT	51	W	TTATTATAGTTGGGTGGGTTTAGTTTAGGAGTGATATGTTGNNNNNNNNNNNNNNNNNNNGTGTTGATGTAGAAGATNTYGGTNGTGTTTTTGATGTAATTTTTTTTTTTTTTNGTGAAGTTGGGTAGGYGGGAGTTGGTTANGTGTTGTAGTTTATTTTTGTTTTTTATATTTTATTTTATGATATTTGGATAGT
mm10_lactose	chr1:128298106-128309321	-80	2282	2418	TAAATTAGTTTAGGTTAAATTGTAGT	53	GTGTTTTAATGATTATATGGTTAATTTTGTAAGA	59	W	TAAATTAGTTTAGGTTAAATTGTAGTATTYGNTTAGYGGTTTTTAYGTTTTTTTGGATTTTYGGGTTTTTGGGTTYGATTTAGTGAGTGTTGAGGTTTANAGAGATGATTTTTTTTTGTTTTTGTTTGTATTTTTTATTATAAGTATGGTAGATTTTGGTNTGTGTTTTAATGATTATATGGTTAATTTTGTAAGA
mm10_lactose	chr1:128298106-128309321	-80	2512	2617	AATATTTTTGAATTGTAGTTTAATATTGT	54	TTTTTAATTTTTAATATTTTGGAGGGTTTGG	59	W	AATATTTTTGAATTGTAGTTTAATATTGTNGAATATTANGGTTTATTAAANGTTATTTAGAATTTGATTTTGTTATTAAAGGTTTTAAAATAGAAGTTNGTATAGTTATYGAATAATTTAATTAAAGAAGGGTTTTTTTAATTTTTAATATTTTGGAGGGTTTGG
mm10_lactose	chr1:128298106-128309321	-80	2947	3040	TGAAGTTATTTTAGATGTTGGGGTTTTTGTTATT	63	AAATTTGGGTTGTTTGGAGAATTTTT	60	W	TGAAGTTATTTTAGATGTTGGGGTTTTTGTTATTAGTATTTTAATTTTTTTYGATTTGATAGGTTGAAGAGGATAYGTTTTATAGGAAGTTATTTYGGAATGTGTTATGATAGAATAAGTTTTTTTTAAATTTGGGTTGTTTGGAGAATTTTT
mm10_lactose	chr1:128298106-128309321	-80	3131	3266	AGTTGAAGGTAGTTTTGGTTTTGGAG	62	TGGTATAGTTTAAATTTTTGGTTATAGTTTAGGG	61	W	AGTTGAAGGTAGTTTTGGTTTTGGAGNTGAAGTTTGTTTTTAAGGGNAGTGGGTTTTTTTTGATTTTTTTGGTAGGAAAATYGTTTTTTTTAATGATGTTGGTGAAGAAGTAGGTAGATTTTTTGGGAGTTYGTGGTTTGTTGTTNTTNTTGAAGTTGATATGGTATAGTTTAAATTTTTGGTTATAGTTTAGGG
mm10_lactose	chr1:128298106-128309321	-80	5083	5177	AGGAGAAAGTTTATATGAAGATGGAGGTATAG	62	TGATTAGAGTAGTGTTAATTGTTTAGTT	58	W	AGGAGAAAGTTTATATGAAGATGGAGGTATAGATTGGTGTGAGGTTAATTTTTTTATTNTTTGTGGAGAATTTGTGGTTGGAGAAGATGTGGAAGATGTGTTNGGTTATTTTTTGTTTTTTTATTTTGATTAGAGTAGTGTTAATTGTTTAGTT
mm10_lactose	chr1:128298106-128309321	-80	5295	5433	TTTTGATTTATGTGTTGGGAATTATTTGGTATTTT	63	ATTTTGTGTTTATTGTATATTGAGA	54	W	TTTTGATTTATGTGTTGGGAATTATTTGGTATTTTTTTTTATTTGGATAAGAAAGTGTGGAGAGTAGGGAAGTGTTATGTAGATTGGATAGTTAGTTAAGGGAGATGGAGTTTATAGGGGTTGGTGNTTTGAGGGNAGTTTATGGGTTAGGGTTTTATTNTAAGTGTTAGTTNATTTTGTGTTTATTGTATATTGAGA
mm10_lactose	chr1:128298106-128309321	-80	5839	5962	TGGTATGTTATTTTTAGTTAAGAAGATTGGAAGTT	63	TGTTATTATAGTTGGGGATGTAGGT	59	W	TGGTATGTTATTTTTAGTTAAGAAGATTGGAAGTTTTTTTTTYGTGTATTTTAGGGAAGNGAATNGAAGTAGTTTTTTTATGTTTTAGGGTATTATTYGGATTTAGGGNGATGTNGTTTGGGGTTATTTGGGNTTTAYGTGTTGGGAGAAGTTTTYGATGTTATTATAGTTGGGGATGTAGGT
mm10_lactose	chr1:128298106-128309321	-80	6209	6348	ATGGGGTGTGTAAATTAGTTTAGTATGAAGTGTAG	65	GTTTTGAGGATTAGGTGAGTTATTT	58	W	ATGGGGTGTGTAAATTAGTTTAGTATGAAGTGTAGNTAGYGTTYGGTAGTAGTAAGGTTTTGYGGGTTTTTTTNGTTTAGGGGTTTYGTTTAGTTTGAATTGAGTATAATGTTTAYGYGTTTTTGTTGTTTTTGGYGATGGTGATAGTTGTAGTGATGTTAAGTTTTGGTATGYGTTTTGAGGATTAGGTGAGTTATTT
mm10_lactose	chr1:128298106-128309321	-80	6373	6463	GTTTTGAGGATTAGGTGAGTTATTT	58	TTGGGGTGTGGTTGGTTTGGTAGATTGTTTTATAA	69	W	GTTTTGAGGATTAGGTGAGTTATTTNNNNNNNNNNNNNNNNNNNNNNTGGTAAGAGAGNTATTATTAAGTTATTGTTTTTAAGTTTTTGTTGAAGTAATAGAGGTAGTNATGGGTTTGGGGTGTGGTTGGTTTGGTAGATTGTTTTATAA
mm10_lactose	chr1:128298106-128309321	-80	7126	7236	ATTTTTGTTATAGTAGTTATAAGATTTAGGT	56	TGAAGTTGTTTGTGGGTGATATTTTATTT	61	W	ATTTTTGTTATAGTAGTTATAAGATTTAGGTYGTAAATTTTGAAGNAAYGNAAATTGAATNNNNNNNNNNNNNGTTTAGGGGGGAGAGYGTTTGGTTAGTTGTTTTTGAGGTTTAAGATTATAAAGAAATGAGGGATTGTGTGAAGTTGTTTGTGGGTGATATTTTATTT
mm10_lactose	chr1:128309322-128320537	-80	884	976	AGATATTAATTTTGTTAATGTGTGTATTTAGGAG	60	TTTATTTGTTAAATGATTATAATTTG	50	W	AGATATTAATTTTGTTAATGTGTGTATTTAGGAGAATTTGATNGTGAGGAAGTAGATTGTGTGGGGTTTAGATATTTTTTTAGGAGGGATTGTTTTTTTTTTAGTTTTTTTTTTGAGTTTNTGTTTTTTATTTGTTAAATGATTATAATTTG
mm10_lactose	chr1:128309322-128320537	-80	1244	1384	TTTTGTAAAGAATAGTAGAGTTTATAGTATTAGTT	59	TGAGATTAATATAAATAATGTAGTT	50	W	TTTTGTAAAGAATAGTAGAGTTTATAGTATTAGTTTTTTATAGTTATTTGTGTAANTGGTATTATTTTTTTTTAGAATTGGAYGTATAGTTTAGGAAGGTATTGATATTAAATTTAATAGTTTGGATTTGGTTTTTATTTATGGTTGTAAGAAAAGAAGTTTAGTTGATTGNNTGTGAGATTAATATAAATAATGTAGTT
mm10_lactose	chr1:128309322-128320537	-80	2013	2107	TTTTAGGTGTTATTAGGGTTATATGTAATATGGGA	63	TGTTTTGGGATAGAGAGTAAGAGTT	60	W	TTTTAGGTGTTATTAGGGTTATATGTAATATGGGAATATAGGTTGTTTTTATGTTGATAGTTTTTATTTGAGGTTGGAGATTTAYGTGTTYGTATYGGGTATTTTTAGTATTTTTATAGAATTTTTTNGTGTTTTGGGATAGAGAGTAAGAGTT
mm10_lactose	chr1:128309322-128320537	-80	2143	2271	GTTTTGGGATAGAGAGTAAGAGTTTATTGTTAGGG	65	GGTTATAGTTGGTTTAGTTATTTTT	54	W	GTTTTGGGATAGAGAGTAAGAGTTTATTGTTAGGGNTGTAGGGGATTTTAGTTTTATTYGTAGGTTTTTAGTTTGGTTATTTTTTNAGGTTTTTTTTTTATNGGAATTTTAGATTTTAGTATTGTTATTTAATAAGTTAGTGTATAAAGTATTATTTAGTATNGGTTATAGTTGGTTTAGTTATTTTT
mm10_lactose	chr1:128309322-128320537	-80	2366	2505	ATGGGTAGTTTTGAGGTTTTAGGGTGTAG	65	TGGATTTTGAGGGAGAAAGATATTAGTTAAT	61	W	ATGGGTAGTTTTGAGGTTTTAGGGTGTAGANGAAAANTTTTATTTTGGGTTTAAGGTTTTAGAAGAGATAAAGATTAAGAAGTGTATTTTTAGTATGGGAAYGGGAAGATGTTTTTTGTTTTTTTTTTGGAAATGATTTTTAGTTATTTTTTATTAAGGATAGTGATTTGGATTTTGAGGGAGAAAGATATTAGTTAAT
mm10_lactose	chr1:128309322-128320537	-80	2528	2662	GTGATTTGGATTTTGAGGGAGAAAGATAT	62	TGTTTATAAGTAATTGTGGTTTGTTTAAAAA	59	W	GTGATTTGGATTTTGAGGGAGAAAGATATTAGTTAATGATTATTAGTTATTAGTAGTTTATTTTAGAYGGGTATTTTATAAGTTAGTAGTTATATTATTANTAANGTAATTTGTTTGTGTAAGGAGTTTGTGTTATTTAAGAAGTTTAATTAAGATGTTTTTATGTTTATAAGTAATTGTGGTTTGTTTAAAAA
mm10_lactose	chr1:128309322-128320537	-80	3721	3852	TATTTTAGGTTTAGTAGGTTTGATTTGGTAAGTT	62	TGGTAGTTATAAGATAAATTAAGAGA	54	W	TATTTTAGGTTTAGTAGGTTTGATTTGGTAAGTTTAGTTTAYGTTTTAGTTAAAGTATTATATTTTTAAGAAGTTGTTTAGAATNTTTGTTATTTATTATYGAGATNAAAGAGTTTTTANGTTATTTGTAATTTATTTAGTTTTTGTGGTAGAGTYGATATATTTTGGTAGTTATAAGATAAATTAAGAGA
mm10_lactose	chr1:128309322-128320537	-80	3959	4097	TGTATAGAAGTGAGTTGTGGTTTTT	59	TGGAGGTGTATTTAGGGAGGGAATTAGAGTTTGGA	69	W	TGTATAGAAGTGAGTTGTGGTTTTTTTNAGGATTAAGTTTANTNGTGGATTGAGAAATTTGGGGATGYGTGTGTATGTGNTTAGATTATTTAGTGTTTTAGYGGGAGTATGTGGNTAAATAATAAGTGTGTAGATGGGTNTGTTGGNTNTGGGATTTAATAAATGGAGGTGTATTTAGGGAGGGAATTAGAGTTTGGA
mm10_lactose	chr1:128309322-128320537	-80	4131	4230	ATGGAGGTGTATTTAGGGAGGGAATTAGAGTTTGG	69	AAGTTTATATTAGTTAATTTTGGTT	52	W	ATGGAGGTGTATTTAGGGAGGGAATTAGAGTTTGGANTTTTATTTGTTTATGGNAGTATATTTTTTTTGATTTTTGTGATATTTGAGNANTTTTTTGNGGTTGTAGTTTGGTTTTTATTTTAGGTTTTAGTTTGAAGTTTATATTAGTTAATTTTGGTT
mm10_lactose	chr1:128309322-128320537	-80	5234	5334	TAAGTAGTAAATAGTTTTGATTTGT	53	TTTAGGAATTTGAAAATTATTTATGATAAGGTTTT	59	W	TAAGTAGTAAATAGTTTTGATTTGTTTTGGNTTTAAGGTAATGTGGGATATTGNTTTGTAGTGTGTAYGTTGATANTTGTATTGTTTTGATTTATAYGTGAGGGATTAGATGTTATATTTGTNAATTTAGGAATTTGAAAATTATTTATGATAAGGTTTT
mm10_lactose	chr1:128309322-128320537	-80	5435	5551	ATTTAAATTAATTTATAAAGAGTGATAATTGTTAT	56	TTTTGGGAAGTTTTTATTTTGTTTA	55	W	ATTTAAATTAATTTATAAAGAGTGATAATTGTTATTAGGAGATTAAAGGGTTGATTATAAAAATGTTTTTTTAGTAATAGTTTTTGAATTGGTATTTTATTTATGTTGGTAGTNTGGAGTTTTGAGATGATTTTAGTAYGGTATGGNTTTTTTTTGGGAAGTTTTTATTTTGTTTA
mm10_lactose	chr1:128309322-128320537	-80	5675	5765	TTTAATTTTTGTATTTGTTTTGTGTGTATTTTATG	60	TGTTAATTTTATATATTAGTGTTTT	50	W	TTTAATTTTTGTATTTGTTTTGTGTGTATTTTATGTTGGNTTTTNGTYGTTTTATATNATGTTTGTTTTTTANNNNNNNNNNNNNNNNNNNNNNNNNNNNNNTGTGTTTAGTAATATTTTTTTTTTGTTAATTTTATATATTAGTGTTTT
mm10_lactose	chr1:128309322-128320537	-80	9526	9635	TTATTTTTGTTTTATTGTTGTGATTAATAGTTT	58	TGGTGAGAGAAGTTTATTGTTTTGTTT	61	W	TTATTTTTGTTTTATTGTTGTGATTAATAGTTTTTTNNAGTTAGTGNTTATATAAGTATTATTTTTGNAYGTNTTAGATTAGTAGTTAGTAAANTNGGTTAGATTTAAGTTTAGTTTNTTGATTAATTTATTTTTTTGTYGTTGGTGAGAGAAGTTTATTGTTTTGTTT
mm10_lactose	chr1:128309322-128320537	-80	9817	9957	TTTAGGTATTTTAGGTGTTGTATTTATT	56	TGTGGTTTGTTTTTAGGGGATTGATAGATTTT	64	W	TTTAGGTATTTTAGGTGTTGTATTTATTNTGAYGAGAGTYGTNNAGGATGGGTTTGGTAGAAGTTTGGGGAGGTTTTTAGTTTTTAGGATTATAGATAGTTTTTTTTTTGGAATTAGNTAGAAGTGTGAGGTTGAGGGAGGGTTGAGNNTTTTTGAAGAGATTTTTANTGTGGTTTGTTTTTAGGGGATTGATAGATTTT
mm10_lactose	chr1:128320538-128331753	-80	2783	2922	TGTGGTTTGGAAATTAAAGGAAGTTGAGTAAAATT	65	TGGAGTATTAATTGTTTTTGGGAGG	60	W	TGTGGTTTGGAAATTAAAGGAAGTTGAGTAAAATTAGTGTTYGAGTGTATTTAGNTATTTTTGAGTATAATNTTTTTGTTTGTNNNNNNNNNNNNNNNNNNNNNNNNNNNNNNNNNNNNNNNNNNNNNNNNNNNNNNNNNNNNNNNNNNNNNNNNNNNNNAGGGTTTATAAGTTTGGAGTATTAATTGTTTTTGGGAGG
mm10_lactose	chr1:128320538-128331753	-80	2953	3081	GTTTGGAGTATTAATTGTTTTTGGGAGGTAGTTT	65	TTTTTAGTTAGTTTTTATTTAATTTT	50	W	GTTTGGAGTATTAATTGTTTTTGGGAGGTAGTTTTTATTGTGATAAGATAAAGTTGTTTTTGGTTATTGAGTGATTGGTTTNGTGGGGTTATATTTTATATAATTTTTAGATTTTGGTATTTAAATTAAGTTTGTATTAGTATATATNGNTGGGATAGTGTTTTTTTAGTTAGTTTTTATTTAATTTT
mm10_lactose	chr1:128320538-128331753	-80	7074	7182	TTTAGATAAATGTAGGATATATTTGTGTTT	57	TGTTAGTGTGTATTTATTTTGAGAAGAGTA	60	W	TTTAGATAAATGTAGGATATATTTGTGTTTTTTTTGGAAATGTTTATATTATAGATTTTTAGTAGTGTTTAGANNNNNNNNNNNNNNNNNNNNNNNNNNNNNNTTTTGGAAGYGTATAGTTGGGAGGGAATATTATTATGTTAGTGTGTATTTATTTTGAGAAGAGTA
mm10_lactose	chr1:128320538-128331753	-80	7288	7379	TGAGGGTTTGGAGATTAGAAGTTTTTAAATGTTGG	66	AATTAGTAAAGAGGTTAGTAAAGTT	54	W	TGAGGGTTTGGAGATTAGAAGTTTTTAAATGTTGGTGGGGAAGANTTATGATTATTNTTTTTAAGTTATTGAAGGTGAATTAGATTTTAATAAGGTTTTTAAAGGATTGAAAAGTTAATGTGGTATAATTAGTAAAGAGGTTAGTAAAGTT
mm10_lactose	chr1:128320538-128331753	-80	7379	7515	AAGGTTTTTAAAGGATTGAAAAGTTAATGTGGTAT	63	TTTTTGGTTTGGATTTTTGGAGTTT	59	W	AAGGTTTTTAAAGGATTGAAAAGTTAATGTGGTATAATTAGTAAAGAGGTTAGTAAAGTTTTTNTTTTTTTGGATGGTGTTGGNNGGTGGTATTTGGTGGAATAGGATTATTATGGGTTGAAGTTGGGTATTTTTTAGGGATTGGAGGAGTTGTYGGTAGTATTGTATTGTTTTTTGGTTTGGATTTTTGGAGTTT
mm10_lactose	chr1:128320538-128331753	-80	7595	7731	TTATGATAGAAGTATTTTGTAATGGGTAATTTGGT	62	TGTTAGAGGATTAGTAGTTGAAATA	55	W	TTATGATAGAAGTATTTTGTAATGGGTAATTTGGTTGGTTYGAAGATTGTTGAAGTATTGAGGTAAGAAGGAGGGTAGTGGTTGTTGGTAGATATAGATGTTNGTATTATTAGTTATTAAATTAGAGTTTTGTTTTTTTAGYGGATGGTTTAGATTNTGTATTAAGTTATTTGTTAGAGGATTAGTAGTTGAAATA
mm10_lactose	chr1:128320538-128331753	-80	7815	7905	TTTTGGTATGAAAGATTTAGGAGGAAGGTATT	63	TGTAAAATATAGTGATTATTTATATAAT	50	W	TTTTGGTATGAAAGATTTAGGAGGAAGGTATTGAGGAAGAGTGTTGTTTAAGGTAGTTTTATGGTTAAGGAATTGTTAGAAYGGTGTGGAAGGAATTTTGATTTTATGAGTNTAGTNAAGGTTGTAAAATATAGTGATTATTTATATAAT
mm10_lactose	chr1:128331754-128342969	-80	1517	1624	GGTTGAGAATTATATAGTTAGGTATGAATGAAGT	62	AGTTAAATAAAGATATTATAAAAAGT	50	W	GGTTGAGAATTATATAGTTAGGTATGAATGAAGTYGATAGGGTGAAAATAGAAAGTTAGAAAGTATTTAAATAGGAGTTTAGAATTTAGTANAGAGGTATGTTTGTTTAGTATATATAAATTTAGGGTTTAATATNAGTATAGTTAAATAAAGATATTATAAAAAGT
mm10_lactose	chr1:128331754-128342969	-80	1654	1773	GTTAAATAAAGATATTATAAAAAGTTTAT	51	TTTATTAGAAAGTTTGTAGATAGAGGTATTT	58	W	GTTAAATAAAGATATTATAAAAAGTTTATTTANAAGTAAGATTTAAATGTTGTTTGTTTAATTTTTATTTAAATTTTGTTTATTTTAGGNAAAGTTTTTTTTTTTYGGTTAATTTTTTTTAATTATAATTATGATTNNTTTTNAATGATTTATTAGAAAGTTTGTAGATAGAGGTATTT
mm10_lactose	chr1:128331754-128342969	-80	1840	1980	GTGTTTTGGAGTTTAGGTAGTGGATATTT	62	TTTTGTAATTAAATAAATATATTATTGAAAA	52	W	GTGTTTTGGAGTTTAGGTAGTGGATATTTAYGTAGTGTGTGAGAYGATGAATAATTTTTTTNATGATNGTTTTTTTATTTATGAGTTTTTTTTTAGAGTTTATTTTTGATTYGATTTTTTTTAGGTATTAGTTGATAAGTTYGTTTTTTTTTAGTGTYGATTYGTTTTTTTTTGTAATTAAATAAATATATTATTGAAAA
mm10_lactose	chr1:128331754-128342969	-80	2026	2116	AATATATTATTGAAAAGGATTGATTTTTAGT	56	ATTTTAGAGTATGTGTTTAGGATGTTTAG	58	W	AATATATTATTGAAAAGGATTGATTTTTAGTAAATTGTTATATAATTTATGGNNTATANNNGAAAAATYGTAAGTTTGATTTTAGAAATTGTAAAATAAGGTGTAAAAGTAAAGATTAGTAATTTTAGAGTATGTGTTTAGGATGTTTAG
mm10_lactose	chr1:128331754-128342969	-80	2606	2724	TTTTAGTTTTAATAGATGATGGTTTTT	55	TATTTTGTAGATAAATATAAATATTTTGTAAGA	54	W	TTTTAGTTTTAATAGATGATGGTTTTTTTTTNTATTTATGGTTAATTGTGAAATYGATATGAAATTANGGTAAAGTAGTTAAGGGTAAAAANYGGGTAAGTGTTTTATYGATTAGGTATAAAGGAGGATTGTATTATATTTGTGGTATTTTGTAGATAAATATAAATATTTTGTAAGA
mm10_lactose	chr1:128331754-128342969	-80	2836	2929	TTGTTTATATTATTAGATTTAAAGATTTTGT	55	GAGGTTGTGTTGATATTATTTAGGTTTTT	59	W	TTGTTTATATTATTAGATTTAAAGATTTTGTTTTANAATTATAAGTTAAATATAGGAATATYGGNNNNTATNNNNGTTTTGTATTGTAGAATGATTTGTATTTTNTTGATAATGAGTTTGTAGGGAGGTTGTGTTGATATTATTTAGGTTTTT
mm10_lactose	chr1:128331754-128342969	-80	3160	3279	GTAGTATTTAGTAAAGTTTAGTTTTA	52	TGATTTTAATATGTTTATTTAGTGTTTATGTATA	57	W	GTAGTATTTAGTAAAGTTTAGTTTTANGGAGGGTTTGGAAATAGTTTTTTGGTTGGTATTTTTATTGGAGTYGTTGAATTTATTTATAGGGGTAGGGTTGTYGGTATGATTTAAGGAAGGAAATAATTANTTAAGTTTTTTTTNNTGATTTTAATATGTTTATTTAGTGTTTATGTATA
mm10_lactose	chr1:128331754-128342969	-80	3450	3555	TAGAGATGGGGATAGAGATTTTATTGATATTATTT	61	GTATTTGATAAAGTTAATTTGTAGT	52	W	TAGAGATGGGGATAGAGATTTTATTGATATTATTTGTNNNNNNNNNNNNNNNNNNNNNNNNNNNNNNNNNNNNNNNNNNNNNNNNNNNNNNNNNNNNNNNNNNNNNNNNNNNNNNNNNNNNNNNNNNNNNNNNNTTTTYGGTATTTGATAAAGTTAATTTGTAGT
mm10_lactose	chr1:128331754-128342969	-80	3667	3790	TTTTTAAATTGTTATTATGTATATGGAT	53	TTTTAAGTTTAAGAGTTAAATAGAATATTGTA	56	W	TTTTTAAATTGTTATTATGTATATGGATNTATGTGAATTTGTTATNGTGYGTATATAGAAATTANAGGATTTAGTTTTTTTATTTTTATATGTATTAGGTTTTTAGATAAGGTTATTTATTTATTGAATTTTTTATTTGTTTAAGAANATATTTTAAGTTTAAGAGTTAAATAGAATATTGTA
mm10_lactose	chr1:128331754-128342969	-80	3851	3951	TGTAAGAGTAGAGGATAAAGGATTTGTTT	61	TGAATATATTTATTTATAGTTATTGATAAGT	53	W	TGTAAGAGTAGAGGATAAAGGATTTGTTTATTGTGATATGNTTTTTTTTGGTTTTTAAGTATATATANTTTGTATAATTATTTAGTTGTTTTNTTGTTTTTTAGTTTATAGTTAATTTAAAATTTTNTTTGAATATATTTATTTATAGTTATTGATAAGT
mm10_lactose	chr1:128331754-128342969	-80	4052	4176	AGATAGGTAATGAGATGAGTAAGTTTTT	59	ATGTTTAGGTTGAATTTAAGGTAATAATTAGA	59	W	AGATAGGTAATGAGATGAGTAAGTTTTTTATTATTGATNTNTTTTTGTTTTTTATTYGTTTTTATTTGGATTTTTTTTTTTTGATTTANATTGATATTAGGYGTTTTTATAYGGATGATTGATTTATTTAGTAATYGAAAAGTTTTTTTTATATGTTTAGGTTGAATTTAAGGTAATAATTAGA
mm10_lactose	chr1:128331754-128342969	-80	4204	4307	TTTAGGTTGAATTTAAGGTAATAAT	53	ATAATATTATATATTATTAAGATTATAGATTAATT	51	W	TTTAGGTTGAATTTAAGGTAATAATTAGATNAGTTAGTTATGTTAAGATATTTTANATTAAATAGTTAANAATATNGTGTTNTTTTTTATATGNTATTATTAATTTATTAAGATGGTTGAAANGATNGATAATATTATATATTATTAAGATTATAGATTAATT
mm10_lactose	chr1:128331754-128342969	-80	5798	5915	GTTTGTGGTAGAGGGTTGGGAATTTAAGTTAGGT	68	TGAAGTAGATATGTGGTTTTTAATAT	55	W	GTTTGTGGTAGAGGGTTGGGAATTTAAGTTAGGTTATTAAAAGAGTATTTGTTTNNNNNNNNNNNNNNNNNNNNNNNNNNAGTTTTTTTATAGATAAAATTTGAATTTTAAATGAATTTTGTATATAAAAGTATATAAAANTTTNTTAGTTTGAAGTAGATATGTGGTTTTTAATAT
mm10_lactose	chr1:128331754-128342969	-80	6002	6106	TTTTGAGTTTAGGGTATTAAGAGTAATTAAAAATT	60	TGATTATATAATTTTAAGGAGGAAG	53	W	TTTTGAGTTTAGGGTATTAAGAGTAATTAAAAATTTATGGAGTTAAGGTANNAGTTATGAGTGTGTNNNNNNNNNNNNNNNNNNNNNNTTTTGTTTTAGTATATGTAAANTTAAAATAATNTTTANATTYGTTATATATTGATTATATAATTTTAAGGAGGAAG
mm10_lactose	chr1:128331754-128342969	-80	6159	6288	TTTTTGAGGTAGGAGTTATAGTTAT	56	TTTAGATAGTATATTTTATAAATTTATGATAGTAA	54	W	TTTTTGAGGTAGGAGTTATAGTTATNTTTGTATTTTTAGTTAGAGGTTAAGGNTATTGTAGAGATTAAANAGGTTTTTTTTGYGTAAGTATTTANTTGTATTTGTATTTTATAATTTANTGATTATAATAAATATTTTTATTTATTATTATTAGTTTAGATAGTATATTTTATAAATTTATGATAGTAA
mm10_lactose	chr1:128331754-128342969	-80	6418	6520	GTTTAAAAGTTAATTTATGTATTTTTGTTTT	55	GAGGATTTGGTGATTTTAGAGTTATTTTT	59	W	GTTTAAAAGTTAATTTATGTATTTTTGTTTTYGTGTTATTAGAGGGGTTGGTATTTYGTTATAGTAGTGTATGYGGGTTATTGATTTTGAGAGTYGGATTATGTTTTTAAGTTGTYGTAYGGTGATTTTTTAYGAGGATTTGGTGATTTTAGAGTTATTTTT
mm10_lactose	chr1:128331754-128342969	-80	6624	6763	TGGAAATTTGTTTAAAAATTAGTTAAGT	56	TAGAGGGTAGAGGTTGAAATTTTATTATAAAG	60	W	TGGAAATTTGTTTAAAAATTAGTTAAGTTAANNNNNNNNNNNNNNNNNNNNNNNNNNNNNNNNNNNNNNNNNNNNNNNNNNNNNNNNNNNNNNNNNNNNNNNNNNNNNNNNNNNNATTATATTAAANGTTAGNTAAAGAGGGTNTTGNATGGAAGTATTTTAGNAAATAGAGGGTAGAGGTTGAAATTTTATTATAAAG
mm10_lactose	chr1:128331754-128342969	-80	6860	6955	AGAAGTTTATAAATTTATGTTTTAATTTTATGAAT	57	TGTTAAAGTTTATTAGTATTAAGTT	51	W	AGAAGTTTATAAATTTATGTTTTAATTTTATGAATATGAAGATAATGGATTAGTATAAGTAATTGATTATTTTTAAANGATGTTTAATATATGAANNNNNNNNNNNNNNNNNNNNNNNNNNNNTTNAAGATGTTAAAGTTTATTAGTATTAAGTT
mm10_lactose	chr1:128331754-128342969	-80	6991	7083	TAAAGTTTATTAGTATTAAGTTTATTTTGAGTT	56	TAAATAGTAGTATTATTGGTAAATTTA	51	W	TAAAGTTTATTAGTATTAAGTTTATTTTGAGTTAGTATAAGTTTATGAATTTATATTGGTTNNNNNNNNNNNNNNNNNNNNNNNTGATTTAAAAGGTTTTTAGTTTTATAGAGTAAGAAATTNAGTAAATAGTAGTATTATTGGTAAATTTA
mm10_lactose	chr1:128331754-128342969	-80	7138	7275	TTTTTATATGAAAGTTGTTTATAAT	50	AGTGGATTTAGAGGGTTTTAAAAGGAGTGTATAAA	65	W	TTTTTATATGAAAGTTGTTTATAATTNTTATTNNNNNNNNNNNNNNNNNNNNNNNNNNNNNNNNNNNNNNNNNNNNNNNNNNNNNNNNNNTTAATAAATTAATTATTTTTGAAGAAATTAGTATTTAGAATNNNNNNNNNNNNNNNNNNNNNNNNAGATTATAGTGGATTTAGAGGGTTTTAAAAGGAGTGTATAAA
mm10_lactose	chr1:128331754-128342969	-80	7682	7798	TTTATTTAGGTTTGGTAGGGTAGATTATTTTGGGT	65	TGTTATTTGATTTAGAATAAGAGAA	53	W	TTTATTTAGGTTTGGTAGGGTAGATTATTTTGGGTTTAAATTGTYGGGTAAAGAGAAGGTATTTTTTTATATTATTAAGGGAATAAATNYGATYGATYGATTTTTTAATTTTTGAATGTAAGTTTATTATGYGTTTGGTAATAGTATAATTTGTTATTTGATTTAGAATAAGAGAA
mm10_lactose	chr1:128331754-128342969	-80	9527	9665	GAATATTTAAATTTAAGAATAATTAATTTAG	51	GTTGATAGATTGATGTTTTGTTTTAAAGA	58	W	GAATATTTAAATTTAAGAATAATTAATTTAGGNTAGGNGTATTATATTTAAGAGGTATAAAAGGTTAYGAAATTGAATATAAATGGAAATANTANTAGTAGTANTAGTGNTTATTTTATTGTANTTATTTATTAGAATGAAGAAGAGATTAAAGYGGGATATGATGGGYGTTGATAGATTGATGTTTTGTTTTAAAGA
mm10_lactose	chr1:128331754-128342969	-80	9650	9767	TTATTTATTAGAATGAAGAAGAGATTAAAG	55	TGATTAGAAGAGAAAATTATGATATTAAAA	55	W	TTATTTATTAGAATGAAGAAGAGATTAAAGYGGGATATGATGGGYGTTGATAGATTGATGTTTTGTTTTAAAGATTTTGATTTGTTATAGTGNTYGTTGATAGGGTTTGTTGTAGTTAAAATGGATGTTTTGGTATTTAGAGTTGTTTGATTAGAAGAGAAAATTATGATATTAAAA
mm10_lactose	chr1:128331754-128342969	-80	10575	10711	TATTTTATGTAATGGAAGTAAATGGAAGTAAAAGT	61	TGATATGATAGTTAATATTGTTTGT	53	W	TATTTTATGTAATGGAAGTAAATGGAAGTAAAAGTNTTTNTAGTTATTGAATGATTTAAATTTAAGTATGGTAATAGYGTAGTAGGTTTTTTTGTATGGTGATGAAGGGTATAAGTTTTTTAGTTYGTANTTTGTTAGGAATTTATTTTNTAATTANTTGAGGTTTTTAGTTGATATGATAGTTAATATTGTTTGT
mm10_lactose	chr1:128331754-128342969	-80	10731	10826	GAGGTTTTTAGTTGATATGATAGTTAATATTG	58	GATAGGAAGATTGTTAATAAAATGAAAA	56	W	GAGGTTTTTAGTTGATATGATAGTTAATATTGTTTGTGANATATTAGATTGAAAATTATTTTANGTNTGGTTTATGTAGTTGAGTGTTNTGAGGTTAATAAATTATAGTGGATNTAGTAGGNGTTAYGATAGGAAGATTGTTAATAAAATGAAAA
mm10_lactose	chr1:128342970-128354185	-80	147	272	TGGTTATAATAAGAAGGTTGTTTAATTAATAAATG	59	TGTTTTGTTATATAGATGGTAAAGT	55	W	TGGTTATAATAAGAAGGTTGTTTAATTAATAAATGTATATTTTNTTTATGAAAYGTTTATAAAATNNNNNNNNNNNNNNNNNNNNNNNNNNNNNNTGTTTTTTTTATGTAAGTTTTANAAATTANNNNNNNNNNNNNNNNNNNNNNNNNNNNNNNNNNGTTGTTTTGTTATATAGATGGTAAAGT
mm10_lactose	chr1:128342970-128354185	-80	301	398	GTTGTTTTGTTATATAGATGGTAAAGTAGTT	59	TGTTTTAGATTTTTAATAATATTTGTATT	52	W	GTTGTTTTGTTATATAGATGGTAAAGTAGTTNNNNNNNNNNNNNNNNNNNNNNNNNNNNNNNNNNNNNNNNNNNNNNNNNNNNNNNNNNNTATATTAGTANTATTATNNNNNNNNNNNNNNNNNNNNTTGTTTTAGATTTTTAATAATATTTGTATT
mm10_lactose	chr1:128342970-128354185	-80	482	591	GGAATAATGTATTTTATTAGGTGGATGT	58	TGTTTATTTTATTAAATTTATTAATATAATAG	51	W	GGAATAATGTATTTTATTAGGTGGATGTTTTTAAYGNGTNAATYGGTATGGTTGAGGAATATTTATTTTNATTTTTGTTTTYGTGATAGAGATGGTTTGTTGTTTTATAGTTTYGTGAATAGTAATTTGGTTTYGTATGTTTATTTTATTAAATTTATTAATATAATAG
mm10_lactose	chr1:128342970-128354185	-80	636	740	ATTAAATTTATTAATATAATAGATATTTTGTAATT	53	TGTAGATGTAAGATGGTAAATTTAT	54	W	ATTAAATTTATTAATATAATAGATATTTTGTAATTAAANAGATTTATTATNNNTTAAGTTTTTGGTANNNNNNNNNNNNNNNNNNNNNNNNNNNNNNNNNNNNNNNNNNNNNNNNNNNNNNAAATTAGAGAAATTGTTTTGTAGATGTAAGATGGTAAATTTAT
mm10_lactose	chr1:128342970-128354185	-80	878	998	AAGATTATTTAATAGAATAGAGTTAGAAGGGAATT	60	TGTAATGGTGTATATTTGTGATTAA	55	W	AAGATTATTTAATAGAATAGAGTTAGAAGGGAATTNTATGTTTAATTTATTAAAANNNNNNNNNNNNNNNNNNNNNNNNNNNNATAAGTAAAATAAATAATATNTAGGNAAYGGGATTGNGAAATTTATTTTTAGNATGAGAAGATTGGGTTGTGTGTAATGGTGTATATTTGTGATTAA
mm10_lactose	chr1:128342970-128354185	-80	1049	1167	TGTGATTAAAGATTGTGGGTGGTAGAGATAGTTTT	66	TGTATTTATGGATAGATTTGTTTAG	53	W	TGTGATTAAAGATTGTGGGTGGTAGAGATAGTTTTYGGTTAATYGTAAATATNGATTGATTGGAAAAGTAAAGAGYGAAGGAGTATTATAATGAATATAAGTTTGAATATTTANAAGGAATGAATTTTTGTTAAATATATAGGTGATATATTATGTATTTATGGATAGATTTGTTTAG
mm10_lactose	chr1:128342970-128354185	-80	1256	1396	TAGTTATAGTAATTAATATTTTAGGGATGTTT	56	ATGTTTTTATATTATTAGTTAGTATTAA	50	W	TAGTTATAGTAATTAATATTTTAGGGATGTTTNGAAAGNATTAATTAATGATGAGTTTNAANTTAATGTAGATTANTAAAANTGANTAATTTATNNNNNNNNNNNNNNNNNNNNATAGTTTGTTATTAAAAGGTTAAGGATATTTTGANTTTTTNATATTTANNNNNNNNNNATGTTTTTATATTATTAGTTAGTATTAA
mm10_lactose	chr1:128342970-128354185	-80	1531	1657	GGAGGTTTTGTTATTGGTATAGATAGTTTTGGGAT	65	TGAATAGGAGATAAAAATATTAATT	51	W	GGAGGTTTTGTTATTGGTATAGATAGTTTTGGGATTGAATTYGTTTAYGTGTTTATTTAAGAAGGTTATATAAAGATTTATTAGTATATTAANATATTATNTTAGTTTTAGGAATGAATAGGAGTTTTAAAATNGATTTNATNTTATTTNGTTAGATAGAATGAATAGGAGATAAAAATATTAATT
mm10_lactose	chr1:128342970-128354185	-80	2379	2479	AGAGTTTGATATTTAGTTTAGTGATTTTTATAGTA	59	TGAATAGTTAGTGTATTGTATTGAG	55	W	AGAGTTTGATATTTAGTTTAGTGATTTTTATAGTATTATTATTATATAATGGGAGAATATAAATAATTGAAATATTTATTTATTGATTATGTATAAANTATATGTATAAANTAGANNNNNNTTATTATAGTAYGATGAATAGTTAGTGTATTGTATTGAG
mm10_lactose	chr1:128342970-128354185	-80	2772	2894	TTTTGGTTATTTATATGTTTTATGAAT	53	TATTGATTGTATTTTTGGTAGTAGAGGTGGTTT	63	W	TTTTGGTTATTTATATGTTTTATGAATNATAGAAATATATTAAATAGAAAGTNGGAAATTAYGTAAAGTAATTATTTAATATTTTTTAGTTGGATATAGTGATATATGTNNNNNNNNNNNNNNNNNNNNNNNNNNNAATGAGTAGGTNATATTGATTGTATTTTTGGTAGTAGAGGTGGTTT
mm10_lactose	chr1:128342970-128354185	-80	2994	3116	TTATTTTAGATAGATATTTATTTGAGAAATTGGT	58	TTATTGTTTGAAAGGAAAAGTTTTAA	55	W	TTATTTTAGATAGATATTTATTTGAGAAATTGGTTTTTAGTTGTATTTGGATTATTAATAATNTAAATATTTATATTTTTAYGAAGAGAGGTTTTTTTTTTTGTTGTTTTAGGAATATTATYGAATAATATTAGTAAGATATTNYGTTTTATTTTATTATTGTTTGAAAGGAAAAGTTTTAA
mm10_lactose	chr1:128342970-128354185	-80	5428	5519	TGAAAATTTTTGAATTAGTATTGAATTTAT	55	AGGTTTTTGTTTTGATTTATTTTAAATATT	56	W	TGAAAATTTTTGAATTAGTATTGAATTTATGAAANGTTTATTNTTGATTTTAAGTTTTTATTAATAGATAGAGTTTTTATTATGTATAGTAGGGAAGAGGTTYGTGTAGAGATTGTGGTATAGGTTTTTGTTTTGATTTATTTTAAATATT
mm10_lactose	chr1:128342970-128354185	-80	5548	5673	TATAGGTTTTTGTTTTGATTTATTTTAAATAT	56	TTAAGATAATATAAAGGGAAAGAAATTT	54	W	TATAGGTTTTTGTTTTGATTTATTTTAAATATTTTTTTTTATTTTTTTATYGTTATTTGGTTTTTNATGTTTTTAGTNGTTTGTTTTTTATTTTTGAGTTTTTTTTTTTTAAATTNNNNNNNNNNNNNNNNNNNNNNNNNNNNNNNNNTATAGAGAATTAAGATAATATAAAGGGAAAGAAATTT
mm10_lactose	chr1:128342970-128354185	-80	5729	5827	TATAGTAAGATTATTTGGGAGGTTA	55	GTTTTATTATTTTGAATTGTAGTAAGTTTATTATT	57	W	TATAGTAAGATTATTTGGGAGGTTAANGTTGTGATNTATTTANTATAGTTTTTAAATTAGGTTTTATTTATAAAGATATNTAAAAGTTTATTTTTTGTTTAGAGGAAAATAAAAGTTATYGTTGTTTTATTATTTTGAATTGTAGTAAGTTTATTATT
mm10_lactose	chr1:128342970-128354185	-80	6073	6191	GGGTTGGTTGGTGTAATATGGTAGGTAAGGAAGAT	69	AAAGATAGGTGTTTTATAGTTTAAA	53	W	GGGTTGGTTGGTGTAATATGGTAGGTAAGGAAGATTAGTTTGTANGATAGATTTTTGATATTAAGGGTTYGGAGTTTTYGAATGTTTTTTGTTTTATATTTATTAGTTTTATTGATTYGGGAGTTNGTTTTTGTAYGTGTTTTTATAAGAGTGAAAGATAGGTGTTTTATAGTTTAAA
mm10_lactose	chr1:128342970-128354185	-80	6213	6353	TTTTATAAGAGTGAAAGATAGGTGTTTTATAGTTT	61	TAAAGAAGATTTTAGTAGTTAAATT	51	W	TTTTATAAGAGTGAAAGATAGGTGTTTTATAGTTTAAATATTAATAGNNTTTATANGAATTAATGTATTNGAATAAGTTANNGTTAAAATAGTATTTTTTNNNNNNNNNNNNNNNNNNNNNNNNNNNNNNNATATTTTTGTGTTTATTTTGATTGGTAGTTNNAAAGGTTATATATAAAGAAGATTTTAGTAGTTAAATT
mm10_lactose	chr1:128342970-128354185	-80	6442	6582	TGATTTGGTGTGTTAAGTTTGGAGATATTAGGT	65	TAATTAAGATTAATAGTAAAATAAAGA	50	W	TGATTTGGTGTGTTAAGTTTGGAGATATTAGGTATAATAATTAGNGTTTTTGTGAAATTATATTTGTTATTAGTTTGGGTTGATTTTATAGTTTTAGTTTTTAGGATAATTTTTAAATTTYGGGGAATATTTTTTYGGGGAAGTTTYGTTTGAGTTTTTTGAATGYGAATTTATAATTAAGATTAATAGTAAAATAAAGA
mm10_lactose	chr1:128342970-128354185	-80	7403	7517	TTTTTATTAAATAGTTTAATTGGTTAAGTAATTAT	56	TAATTGGTTAGGAGATTAATTTATT	53	W	TTTTTATTAAATAGTTTAATTGGTTAAGTAATTATATTTTTNNNNNNNNNNNNNNNNNNNNNNNNNNTAAAATTATGANTTGNTTTGTAAATGTTGTATATATGTAGGTAAGGTATATAAAAATTTTGTNTTTTTTTAGTTAAATAGTNTAATTGGTTAGGAGATTAATTTATT
mm10_lactose	chr1:128342970-128354185	-80	8452	8546	AAATTGATATTTAAATAAGTTATTATAAGGGTTA	56	TGAAAATTAATAAATTTTGATTTATT	50	W	AAATTGATATTTAAATAAGTTATTATAAGGGTTAAAAATGAATTATTAGTAGTATANNNNNNNNNNNNNNNNAANNNNNNNNNNNNNNNNNNNGAATTTAGTTTNNNNNNNNNNNNNNNNNNNTTTTTTGAAAATTAATAAATTTTGATTTATT
mm10_lactose	chr1:128342970-128354185	-80	8579	8672	TTTGAAAATTAATAAATTTTGATTTATTAGTGTTT	57	TGATAGTTAAGGTATAGGAAAGTTT	56	W	TTTGAAAATTAATAAATTTTGATTTATTAGTGTTTAGAAGGAATTTTTTTTTGTTGGTATATATTGGATTTYGGTAGATATTYGGTTGTGTGTATTTGAATTGTTGTTTTAYGTTTTTAATTATTGTTTGATAGTTAAGGTATAGGAAAGTTT
mm10_lactose	chr1:128342970-128354185	-80	8728	8863	ATTTATAAGTTTAGGGTGAATTGGGTGAGT	63	TTAATATTTTATATATTGAGTTATTATTTA	50	W	ATTTATAAGTTTAGGGTGAATTGGGTGAGTGYGTATTATTTGGTTATTGATTYGGGTGAGTAGTTTAATTTTGGATGANGTGAGTTTNYGAATTTTNTTTGAAGATAANTTATATTAATAGANNNNNNNNNNNNNNNNNNNNNNNNNNNNNNNNNNNNNNNNANTTTAATATTTTATATATTGAGTTATTATTTA
mm10_lactose	chr1:128342970-128354185	-80	10105	10239	ATGAATTTTTGTAATTGTTTTTGGTTTTTAAT	59	TTTTTGGGTATTAGGTTTAAATATTTTA	55	W	ATGAATTTTTGTAATTGTTTTTGGTTTTTAATTTTTNNNNNNNNTTGGTAAATNTTNTTTTTTAATTTTTTTAAAAGGTGTTTTTAAAATAGTAANATTAAGNATNNGTTTTATTTTATATTGTTTATTTTAGTTTTATGNAAAAATAAGTTTTTTTAAATTAAATTTTTTGGGTATTAGGTTTAAATATTTTA
mm10_lactose	chr1:128342970-128354185	-80	10341	10477	AAGGAAATTTGAGGATTGGGATTTGAAGTTAGTAT	65	TGTATGGTTGTGTATTTTAAGTTTT	56	W	AAGGAAATTTGAGGATTGGGATTTGAAGTTAGTATGANNGATTTAGAAGGTTTTATTTTTAAAAGATATAAGTAAATAAGAGGAATTTTTATAGTATTAGTGTTTYGNGATAGGTGAGGATTTTGAGAGTTAGTAAAGGAAGGTNGATTTATATATTATATGGGTAGTTATTGTATGGTTGTGTATTTTAAGTTTT
mm10_lactose	chr1:128342970-128354185	-80	10539	10634	AAGTGTTTAGGAAGTGGTATGTGATATGATGGGTT	68	GTTTTTGATAAAGGTTTTTAAGGTT	56	W	AAGTGTTTAGGAAGTGGTATGTGATATGATGGGTTTTTTTATTNNTTGAAAGGTTTTTTTTTTATTTGTGTTTAGTAGGTAGGTTTTGGAATGTAATATAAAAATTTTTAGTAAAAGGGATTTTNTTTYGGTTTTTGATAAAGGTTTTTAAGGTT
mm10_lactose	chr1:128342970-128354185	-80	10693	10784	ATATAGGTAAGGGTAGATTTTGAAAAATAAGT	60	TGTAAAATTTAATTTTAGGATATTTTTA	52	W	ATATAGGTAAGGGTAGATTTTGAAAAATAAGTAGTATTAGTGATATTAGTTTTATTANNNNNNNNNNNNNNNNNNNNTTTGTTAATTTTGAGAGTNTAGTATTTTATTTGNTTATAATTAAGTTGTAAAATTTAATTTTAGGATATTTTTA
mm10_lactose	chr1:128342970-128354185	-80	10868	10963	GAGTATTTGTTGTTGGGAGTTATTTAGTATTT	61	TTTATTTGGTATGATTTAGTTTATATTT	53	W	GAGTATTTGTTGTTGGGAGTTATTTAGTATTTATATTATAGGGNATTTTTTTGTTTAAAAATTNTGTTAGTATTAAGTTTAATATTGTTAGTTTTTTTTGGATAGTTTNNNNATTAGTAAAGTAGANTTTATTTGGTATGATTTAGTTTATATTT
mm10_lactose	chr1:128354186-128365400	-80	587	688	AATTTTATATTGAAAATTATATATTAGAT	50	AAAGTTTGTTTTAATTTGTAAAGAGTGGTTA	60	W	AATTTTATATTGAAAATTATATATTAGATTAAAAAGGGTAGGATGTTTTATTTATAATTTTTTTAAAATTATATATTTATAGGAAGTTATAAATAAGANNTTTATAAAYGTTAGATTTGAGAGNTTGTTGAAAGTTTGTTTTAATTTGTAAAGAGTGGTTA
mm10_lactose	chr1:128354186-128365400	-80	1352	1445	TTTTATAGGGATTATTTAGGGTAAG	54	TTAAATTGTTTTAGGTTTGTAAAATTTATAATTAG	57	W	TTTTATAGGGATTATTTAGGGTAAGNAGTTGGTTTTNTAGGTTTTATGTTTATTTAAGGGAAAAGGAATATATTTTTATTTATAGAATTTTTTTTGAATGGTGGTAGAAAGTTGTTGGTTAAATTGTTTTAGGTTTGTAAAATTTATAATTAG
mm10_lactose	chr1:128354186-128365400	-80	1470	1583	AAGTTGTTGGTTAAATTGTTTTAGGTTTGTAAAAT	63	TGTAATTAGGTAGTAAAAATTAATT	51	W	AAGTTGTTGGTTAAATTGTTTTAGGTTTGTAAAATTTATAATTAGNGTGTTTTTTTTAGGAYGAATTAGTTNTTTTGTAAATTGTAAGTATTTAATTTTTTTATTATTATTTTGGAATTTGTAGATATATATAAGTTATATTAAATAGTGTAATTAGGTAGTAAAAATTAATT
mm10_lactose	chr1:128354186-128365400	-80	1691	1813	ATATTTAGTATGTATATGATTTGGG	53	TTTATATTTTGTTTTATATGTGAAAGGATAATTTA	57	W	ATATTTAGTATGTATATGATTTGGGGNAAATTATTNATTTTTTTAAGTTTAATTTTATAAAATTGATGATGAGTAGATNNNNNNNNNNNNNNNNNNNNNNNTGTANAATGTTNNNNNNNNNNNNNNNNNNNNNNNNNGATGTTTGTGTTTATATTTTGTTTTATATGTGAAAGGATAATTTA
mm10_lactose	chr1:128354186-128365400	-80	2978	3117	TTTAATTAATATTTAAAAGTATAGAAAAGGT	54	AAAAGGTGGTATTGGTGTTATTAAAAGGT	62	W	TTTAATTAATATTTAAAAGTATAGAAAAGGTANNNNTGNTTTTGNNTTGGGGTTGGNATTTTTAGGAGATAAGATTTATAAATAATAAATAATGTTTTTATTGATAGAAGTGTTAGAAATTAAAGTTAATTATGTTTATTGGAATAGTTATAATAAAGATTTATAGNTGTAAAAGGTGGTATTGGTGTTATTAAAAGGT
mm10_lactose	chr1:128354186-128365400	-80	4375	4465	GTAGAATTTTAAAAGATAGTTGTAGAGTTAAAAGG	60	TGTATGTTTAGTAAAATTAGTTATA	50	W	GTAGAATTTTAAAAGATAGTTGTAGAGTTAAAAGGAYGATTAGATTAGTANTANGTGGTAATTAGTATATNYGTGTTATGTTATTTTATTTTGTTTTAAAAGGTAAATTNTTGANTATAATAAGTTGTATGTTTAGTAAAATTAGTTATA
mm10_lactose	chr1:128354186-128365400	-80	4526	4660	GGAGGTATTTATAGTGATTTAGTTTA	55	TTTTTAAAAGGTTAAAATTTTTAAGTTTTTGTTA	58	W	GGAGGTATTTATAGTGATTTAGTTTANTGTTAGAAGTGTGGTAGNTGTTAGGAGGTTAGGAGAGTTAGAGAGGTTTTAATTATTTAGTAGGTAGAGTTGGAAGAGTTTTAAATAGGGATTATTGTATAAGTTGAATGTATTTTAAGATGTTTGTTGNATATTTTTAAAAGGTTAAAATTTTTAAGTTTTTGTTA
mm10_lactose	chr1:128354186-128365400	-80	4784	4913	GGAAGAGTAAGGAGTATATTGGTATGTGGTTGTTG	67	TGGTTTAGGTTTGTTTGTATTGTAA	58	W	GGAAGAGTAAGGAGTATATTGGTATGTGGTTGTTGNTAGGTGTNNGAAGNNNNNNNNNNNNNNNNNNNNNNNNNNNNNNNNNNNNAGAANAATTTTTTTATTATATAGGGTAGAATTNATTTTATTGNATAGTTATTAAGTTNTNGATTTTTGTTAGNAYGAGNTGGTTTAGGTTTGTTTGTATTGTAA
mm10_lactose	chr1:128354186-128365400	-80	5633	5757	TTATTTTAGTTAATAATAGGGTAGGAGTTGAGTT	61	TTTTTGGTTGTTTTGGTTTGAGGAGT	63	W	TTATTTTAGTTAATAATAGGGTAGGAGTTGAGTTATTTYGYGTTAAATTYGTTTAATTAATGGYGNTTTYGTNTAGAGTTTYGTTTATYGTAYGTATTTTTYGYGTTAAAAGTATATNTTATGAAGTTTTTGTTTATGYGTAATGTAGTYGTATTTATTTTTTGGTTGTTTTGGTTTGAGGAGT
mm10_lactose	chr1:128354186-128365400	-80	5783	5892	TTTTTGGTTGTTTTGGTTTGAGGAGT	63	TGGAGGAAGTAAGGTATGAGTAAATTAAATTATA	61	W	TTTTTGGTTGTTTTGGTTTGAGGAGTNNNNNNNNNNNNNNNNNNNNNNNNNTTTAGAGTTTANGTNTANNNNNNNNNNNNNNNNNNNNNNNNNNNNNNNNNNNNTTAGGGTTAAATTTATTGTGAATTGTGTATTTGGAGGAAGTAAGGTATGAGTAAATTAAATTATA
mm10_lactose	chr1:128354186-128365400	-80	6306	6415	TTTGTTAGTAAATGATTTATATTGTTAGTTTTT	57	AGGTTTATTGGATGTTAAAAATTTAAT	55	W	TTTGTTAGTAAATGATTTATATTGTTAGTTTTTTTTYGATTTTGATANTTTAGTGTTGATAATTTGTTTTATTATNAGTATTTTTATTTTGGGTTTTNAGGATATAGTAAATTTGGATTAGAATAAATAAGTTATTTTTTYGAGGTTTATTGGATGTTAAAAATTTAAT
mm10_lactose	chr1:128354186-128365400	-80	6450	6552	AGGTTTATTGGATGTTAAAAATTTAATGTTAGGTA	61	TGTTAATTTTAAATGTAGTTTTTAT	50	W	AGGTTTATTGGATGTTAAAAATTTAATGTTAGGTANNNNNNNNNNNNNNNNNNNNNNTATAATTTATTANGAAATATANTATAGAGATNTGTAATTGAAGGTGTNGAAGATTTGAANTTTTAAATTTTTTTTTTTTTTGTTAATTTTAAATGTAGTTTTTAT
mm10_lactose	chr1:128354186-128365400	-80	7545	7649	GAGATTGGATGGTTTGTGGATATTAGTTTTGAATT	65	ATAATTGGAGATAGTTTTTGTGGTG	58	W	GAGATTGGATGGTTTGTGGATATTAGTTTTGAATTTTTAGATGTGTGTATATTGTTAGAAATAATAGTAGAAATTAGTAAAGTTGTAGAATAYGTTTTAGAAAGGAGAATAATAGATTNNNNNNNNNNNNNNNNNNNNNATAATTGGAGATAGTTTTTGTGGTG
mm10_lactose	chr1:128354186-128365400	-80	8605	8722	TTTTTGGTGTTTAGTGTTTGGTATTATTAAGTTT	62	TTTATGTTGATTTATAGTGTGGATTA	55	W	TTTTTGGTGTTTAGTGTTTGGTATTATTAAGTTTTTATAAAATGGANGTTTTGTTTTTAGGGNTGGTGTTATAGTAGATTATAGTTATTAATTTTTGTTGTTGGTAGATAGTTATTTAAGTTAGANATTAGTATAGATATGNTGAGTNTAGTTTATGTTGATTTATAGTGTGGATTA
mm10_lactose	chr1:128354186-128365400	-80	9638	9771	GTTGTAAGTTTTTATTGAATTTTAGTTTTAGGATT	60	TGTTAAGAGTTAAAAGTTTAAATAT	51	W	GTTGTAAGTTTTTATTGAATTTTAGTTTTAGGATTGGTAATAANNTTTTAGTGTTATTGGNNNNNNNNNNNTTTAGATGTTTTATAGGATTTTTGAANNAATTTTTAAGATATATTAATTTTATAGATGTTAAAATTTTGGTAATTTTTTTNANTTTNNNNNNNNTAATGTTAAGAGTTAAAAGTTTAAATAT
mm10_lactose	chr1:128354186-128365400	-80	9931	10066	TTATGAATTTTAATTATAGAAATTTTT	50	TAAGTATTTTAGGTATAATTTAATTAATAGTAG	54	W	TTATGAATTTTAATTATAGAAATTTTTTATTAAAAYGTTTAAGTATTTTTTATTTNAGGATATTTGAAATTTTAAAATNTTTTTTATTTAAATTAATNTGTATTGAGNNNNNNNNNNNNNNNNNNNNGTATTTTAGTAAGATATTAATTTTATTGTATATTTTAAGTATTTTAGGTATAATTTAATTAATAGTAG
mm10_lactose	chr1:128354186-128365400	-80	10094	10219	TATATTTTAAGTATTTTAGGTATAATTTAATTAAT	54	TTGTGGATAAGAAAATAATAGTTAA	53	W	TATATTTTAAGTATTTTAGGTATAATTTAATTAATAGTAGGTTTTTNGAGAGAATAAAAAGTGTGGTTTTAAGGNGTGAGTYGTTTGGGGTTAYGAGGGAATATTGAGGTTTGGYGTAYGTTATGNAATTTTAAAAATAGTATYGTTATTTTTTTTAGTTTTGTGGATAAGAAAATAATAGTTAA
